# Supplementary material for: trans-Dichloridobis(triisopropyl­phosphine-κP)palladium(II)
Source: Acta Crystallogr Sect E Struct Rep Online. 2008 Jun 28;64(Pt 7):m967. doi: 10.1107/S1600536808018904 (PMC2961642; doi:10.1107/S1600536808018904)
Supplement: Supplementary file 1 [file e-64-0m967-sup1.cif]

##############################################################################
###                                                                        ###
###        Electronic paper (Acta Crystallographica Section E)             ###
###                                                                        ###
##############################################################################
#                                                                            #
# This CIF contains the data in a paper accepted for publication in Acta     #
# Crystallographica Section E. It conforms to the requirements of Notes      #
# for Authors for Section E, and has been peer reviewed under the auspices   #
# of the IUCr Commission on Journals.                                        #
#                                                                            #
# Full details of the Crystallographic Information File format               #
# are given in the paper "The Crystallographic Information File (CIF):       #
# a New Standard Archive File for Crystallography" by S. R. Hall, F. H.      #
# Allen and I. D. Brown [Acta Cryst. (1991), A47, 655-685].                  #
#                                                                            #
# The current version of the core CIF dictionary is obtainable from          #
# ftp://ftp.iucr.org/pub/cif_core.dic. The current version number is 2.4.    #
#                                                                            #
# Software is freely available for graphical display of the structure(s) in  #
# this CIF.  For information consult the CIF home page http://www.iucr.org/  #
# cif/home.html                                                              #
#                                                                            #
# This file may be used for bona fide research purposes within the           #
# scientific community so long as proper attribution is given to the journal # 
# article from which it was obtained.                                        #
#                                                                            #
##############################################################################
                                             
data_global
_audit_creation_method     'WinGX routine CIF_UPDATE'
_audit_conform_dict_name     cif_core.dic
_audit_conform_dict_version     2.3
_journal_date_recd_electronic     2008-06-16
_journal_date_accepted     2008-06-23
_journal_name_full     'Acta Crystallographica, Section E'
_journal_year     2008
_journal_volume     64
_journal_issue      7
_journal_page_first     m967
_journal_page_last     m967
_journal_paper_category     QM
_journal_coeditor_code     CI2618
_publ_contact_author_name     'Baranowska Katarzyna'
_publ_contact_author_address
;
Department of Inorganic Chemistry
Gda\'nsk University of Technology
11/12 G. Narutowicz St. 80952 - PL Gda\'nsk, Poland
;
_publ_contact_author_email     kasiab29@wp.pl
_publ_contact_author_fax     '048 58 3472694'
_publ_contact_author_phone     '048 58 3472088'
_publ_section_title
;
<i>trans</i>-Dichloridobis(triisopropylphosphine-\kP)palladium(II)
;
loop_
    _publ_author_name
    _publ_author_address
    'Wisniewska, Aleksandra'
;
Department of Inorganic Chemistry
Gda\'nsk University of Technology
11/12 G. Narutowicz Street
80952-PL Gda\'nsk, Poland
;
    'Baranowska, Katarzyna'
;
Department of Inorganic Chemistry
Gda\'nsk University of Technology
11/12 G. Narutowicz Street
80952-PL Gda\'nsk, Poland
;
    'Pikies, Jerzy'
;
Department of Inorganic Chemistry
Gda\'nsk University of Technology
11/12 G. Narutowicz Street
80952-PL Gda\'nsk, Poland
;
data_I
_audit_creation_method     'WinGX routine CIF_UPDATE'
_audit_conform_dict_name     cif_core.dic
_audit_conform_dict_version     2.3
_chemical_name_systematic
;
<i>trans</i>-Dichloridobis(triisopropylphosphine-\kP)palladium(II)
;
_chemical_formula_moiety     'C18 H42 Cl2 P2 Pd1'
_chemical_formula_sum     'C18 H42 Cl2 P2 Pd1'
_chemical_formula_iupac     '[Pd Cl2 (C9 H21 P)2]'
_chemical_formula_weight     497.76
_symmetry_cell_setting     monoclinic
_symmetry_space_group_name_H-M     'P 21/c'
_symmetry_space_group_name_Hall     '-P 2ybc'
loop_
    _symmetry_equiv_pos_as_xyz
    'x, y, z'
    '-x, y+1/2, -z+1/2'
    '-x, -y, -z'
    'x, -y-1/2, z-1/2'
_cell_length_a     8.0919(3)
_cell_length_b     8.9176(4)
_cell_length_c     16.1920(6)
_cell_angle_alpha     90
_cell_angle_beta     92.552(3)
_cell_angle_gamma     90
_cell_volume     1167.26(8)
_cell_formula_units_Z     2
_cell_measurement_reflns_used     7947
_cell_measurement_theta_min     2.2792
_cell_measurement_theta_max     32.4716
_cell_measurement_temperature     120(2)
_exptl_crystal_description     Prism
_exptl_crystal_colour     colourless
_exptl_crystal_size_max     0.147
_exptl_crystal_size_mid     0.0883
_exptl_crystal_size_min     0.0173
_exptl_crystal_density_diffrn     1.416
_exptl_crystal_density_method     'not measured'
_exptl_crystal_F_000     520
_exptl_absorpt_coefficient_mu     1.16
_exptl_absorpt_correction_type     analytical
_exptl_absorpt_process_details
;
(CrysAlis RED; Oxford Diffraction, 2006)
;
_exptl_absorpt_correction_T_min     0.791
_exptl_absorpt_correction_T_max     0.955
_exptl_special_details
;
;
_diffrn_ambient_temperature     120(2)
_diffrn_radiation_type     MoK\a
_diffrn_radiation_wavelength     0.71073
_diffrn_radiation_monochromator     graphite
_diffrn_measurement_device_type     'Oxford Diffraction KM-4-CCD'
_diffrn_measurement_device     '4-axis \k geometry diffractometer'
_diffrn_measurement_method     '0.75\% wide \w'
_diffrn_detector_area_resol_mean     8.1883
_diffrn_reflns_number     7043
_diffrn_reflns_av_R_equivalents     0.042
_diffrn_reflns_theta_min     2.52
_diffrn_reflns_theta_max     25.49
_diffrn_reflns_theta_full     25.49
_diffrn_measured_fraction_theta_max     1
_diffrn_measured_fraction_theta_full     1
_diffrn_reflns_limit_h_min     -9
_diffrn_reflns_limit_h_max     9
_diffrn_reflns_limit_k_min     -10
_diffrn_reflns_limit_k_max     6
_diffrn_reflns_limit_l_min     -19
_diffrn_reflns_limit_l_max     19
_refine_special_details
;
Refinement of <i>F</i>^2^ against ALL reflections. The weighted <i>R</i>-factor
<i>wR</i> and goodness of fit <i>S</i> are based on <i>F</i>^2^, conventional
<i>R</i>-factors <i>R</i> are based on <i>F</i>, with <i>F</i> set to zero for
negative <i>F</i>^2^. The threshold expression of <i>F</i>^2^ >
\s(<i>F</i>^2^) is used only for calculating <i>R</i>-factors(gt) <i>etc</i>.
and is not relevant to the choice of reflections for refinement.
<i>R</i>-factors based on <i>F</i>^2^ are statistically about twice as large
as those based on <i>F</i>, and <i>R</i>- factors based on ALL data will be
even larger.
;
_reflns_number_total     2175
_reflns_number_gt     1985
_reflns_threshold_expression     I>2\s(I)
_refine_ls_structure_factor_coef     Fsqd
_refine_ls_matrix_type     full
_refine_ls_R_factor_all     0.0367
_refine_ls_R_factor_gt     0.0302
_refine_ls_wR_factor_gt     0.0806
_refine_ls_wR_factor_ref     0.089
_refine_ls_goodness_of_fit_ref     1.129
_refine_ls_restrained_S_all     1.129
_refine_ls_number_reflns     2175
_refine_ls_number_parameters     112
_refine_ls_number_restraints     0
_refine_ls_hydrogen_treatment     constr
_refine_ls_weighting_scheme     calc
_refine_ls_weighting_details
         'calc w=1/[\s^2^(Fo^2^)+(0.0568P)^2^+0.2267P] where P=(Fo^2^+2Fc^2^)/3'
_atom_sites_solution_hydrogens     geom
_atom_sites_solution_primary     direct
_atom_sites_solution_secondary     difmap
_refine_ls_shift/su_max     0.001
_refine_ls_shift/su_mean     0
_refine_diff_density_max     1.443
_refine_diff_density_min     -0.654
_refine_ls_extinction_method     none
loop_
    _atom_type_symbol
    _atom_type_description
    _atom_type_scat_dispersion_real
    _atom_type_scat_dispersion_imag
    _atom_type_scat_source
    C C 0.0033 0.0016 'International Tables Vol C Tables 4.2.6.8 and 6.1.1.4'
    H H 0 0 'International Tables Vol C Tables 4.2.6.8 and 6.1.1.4'
    P P 0.1023 0.0942 'International Tables Vol C Tables 4.2.6.8 and 6.1.1.4'
    Cl Cl 0.1484 0.1585 'International Tables Vol C Tables 4.2.6.8 and 6.1.1.4'
    Pd Pd -0.9988 1.0072 'International Tables Vol C Tables 4.2.6.8 and 6.1.1.4'
_computing_data_collection     'CrysAlis CCD (Oxford Diffraction, 2006)'
_computing_cell_refinement     'CrysAlis RED (Oxford Diffraction, 2006)'
_computing_data_reduction     'CrysAlis RED (Oxford Diffraction, 2006)'
_computing_structure_solution     'SHELXS97 (Sheldrick, 2008)'
_computing_structure_refinement     'SHELXL97 (Sheldrick, 2008)'
_computing_molecular_graphics     'ORTEP-3 for Windows (Farrugia, 1997)'
_computing_publication_material     'WinGX (Farrugia, 1999)'
loop_
    _atom_site_type_symbol
    _atom_site_label
    _atom_site_fract_x
    _atom_site_fract_y
    _atom_site_fract_z
    _atom_site_U_iso_or_equiv
    _atom_site_adp_type
    _atom_site_calc_flag
    _atom_site_refinement_flags
    _atom_site_occupancy
    _atom_site_disorder_assembly
    _atom_site_disorder_group
    Pd Pd1 0.5 0.5 0 0.01758(14) Uani d S 1 . .
    P P1 0.62758(8) 0.33350(7) 0.09656(4) 0.01777(17) Uani d . 1 . .
    Cl Cl1 0.53892(10) 0.69501(7) 0.09206(4) 0.0358(2) Uani d . 1 . .
    C C1 0.4699(3) 0.2487(3) 0.16092(14) 0.0218(5) Uani d . 1 . .
    H H1 0.529 0.1858 0.204 0.026 Uiso calc R 1 . .
    C C2 0.3743(3) 0.3692(3) 0.20534(17) 0.0322(6) Uani d . 1 . .
    H H2A 0.3178 0.4347 0.1645 0.048 Uiso calc R 1 . .
    H H2B 0.4512 0.4288 0.2404 0.048 Uiso calc R 1 . .
    H H2C 0.2925 0.3217 0.2397 0.048 Uiso calc R 1 . .
    C C3 0.3525(4) 0.1470(3) 0.11119(18) 0.0352(7) Uani d . 1 . .
    H H3A 0.2641 0.1132 0.1462 0.053 Uiso calc R 1 . .
    H H3B 0.4134 0.0599 0.0916 0.053 Uiso calc R 1 . .
    H H3C 0.3043 0.2023 0.0637 0.053 Uiso calc R 1 . .
    C C4 0.7288(3) 0.1727(3) 0.04740(15) 0.0222(5) Uani d . 1 . .
    H H4 0.639 0.1221 0.0134 0.027 Uiso calc R 1 . .
    C C5 0.7990(4) 0.0510(3) 0.10597(17) 0.0336(6) Uani d . 1 . .
    H H5A 0.8222 -0.0396 0.0742 0.05 Uiso calc R 1 . .
    H H5B 0.7182 0.0277 0.1474 0.05 Uiso calc R 1 . .
    H H5C 0.9015 0.0871 0.1337 0.05 Uiso calc R 1 . .
    C C6 0.8569(4) 0.2198(3) -0.01420(17) 0.0355(7) Uani d . 1 . .
    H H6A 0.9591 0.2505 0.0159 0.053 Uiso calc R 1 . .
    H H6B 0.8136 0.304 -0.0475 0.053 Uiso calc R 1 . .
    H H6C 0.8802 0.1352 -0.0505 0.053 Uiso calc R 1 . .
    C C7 0.7729(3) 0.4281(3) 0.17166(15) 0.0248(5) Uani d . 1 . .
    H H7 0.7088 0.512 0.1959 0.03 Uiso calc R 1 . .
    C C8 0.8372(4) 0.3339(3) 0.24483(18) 0.0393(7) Uani d . 1 . .
    H H8A 0.9122 0.2566 0.2254 0.059 Uiso calc R 1 . .
    H H8B 0.7439 0.2861 0.2711 0.059 Uiso calc R 1 . .
    H H8C 0.8968 0.3985 0.285 0.059 Uiso calc R 1 . .
    C C9 0.9156(5) 0.5020(3) 0.1284(2) 0.0403(9) Uani d . 1 . .
    H H9A 0.9727 0.5725 0.1663 0.06 Uiso calc R 1 . .
    H H9B 0.8723 0.5562 0.0794 0.06 Uiso calc R 1 . .
    H H9C 0.9936 0.4249 0.1116 0.06 Uiso calc R 1 . .
loop_
    _atom_site_aniso_label
    _atom_site_aniso_U_11
    _atom_site_aniso_U_22
    _atom_site_aniso_U_33
    _atom_site_aniso_U_12
    _atom_site_aniso_U_13
    _atom_site_aniso_U_23
    Pd1 0.0209(2) 0.0166(2) 0.01496(18) -0.00014(9) -0.00173(12) -0.00049(8)
    P1 0.0189(3) 0.0187(3) 0.0156(3) 0.0011(2) -0.0004(2) 0.0009(2)
    Cl1 0.0575(5) 0.0223(3) 0.0259(3) 0.0064(3) -0.0155(3) -0.0074(3)
    C1 0.0226(12) 0.0224(11) 0.0205(12) 0.0007(10) 0.0030(10) 0.0034(10)
    C2 0.0311(14) 0.0334(14) 0.0329(14) 0.0026(13) 0.0120(12) -0.0013(12)
    C3 0.0326(15) 0.0392(16) 0.0344(15) -0.0152(13) 0.0068(12) -0.0051(12)
    C4 0.0226(12) 0.0216(12) 0.0225(12) 0.0035(10) 0.0023(10) -0.0014(10)
    C5 0.0391(17) 0.0292(14) 0.0329(15) 0.0120(14) 0.0053(13) 0.0000(13)
    C6 0.0354(16) 0.0381(16) 0.0341(15) 0.0051(13) 0.0129(13) 0.0002(12)
    C7 0.0252(13) 0.0262(13) 0.0225(12) -0.0011(11) -0.0049(10) -0.0019(10)
    C8 0.0494(18) 0.0365(15) 0.0301(15) 0.0017(14) -0.0196(13) -0.0004(12)
    C9 0.0307(19) 0.052(2) 0.0378(19) -0.0199(12) -0.0029(16) -0.0036(12)
_geom_special_details
;
All e.s.d.'s (except the e.s.d. in the dihedral angle between two l.s. planes)
are estimated using the full covariance matrix. The cell e.s.d.'s are taken
into account individually in the estimation of e.s.d.'s in distances, angles
and torsion angles; correlations between e.s.d.'s in cell parameters are only
used when they are defined by crystal symmetry. An approximate (isotropic)
treatment of cell e.s.d.'s is used for estimating e.s.d.'s involving l.s.
planes.
;
loop_
    _geom_bond_atom_site_label_1
    _geom_bond_atom_site_label_2
    _geom_bond_site_symmetry_2
    _geom_bond_distance
    _geom_bond_publ_flag
    Pd1 Cl1 3_665 2.3030(6) ?
    Pd1 Cl1 . 2.3030(6) ?
    Pd1 P1 . 2.3603(6) ?
    Pd1 P1 3_665 2.3603(6) ?
    P1 C1 . 1.845(2) ?
    P1 C4 . 1.849(2) ?
    P1 C7 . 1.856(2) ?
    C1 C3 . 1.518(4) ?
    C1 C2 . 1.523(3) ?
    C1 H1 . 1 ?
    C2 H2A . 0.98 ?
    C2 H2B . 0.98 ?
    C2 H2C . 0.98 ?
    C3 H3A . 0.98 ?
    C3 H3B . 0.98 ?
    C3 H3C . 0.98 ?
    C4 C6 . 1.529(3) ?
    C4 C5 . 1.533(4) ?
    C4 H4 . 1 ?
    C5 H5A . 0.98 ?
    C5 H5B . 0.98 ?
    C5 H5C . 0.98 ?
    C6 H6A . 0.98 ?
    C6 H6B . 0.98 ?
    C6 H6C . 0.98 ?
    C7 C8 . 1.525(4) ?
    C7 C9 . 1.528(4) ?
    C7 H7 . 1 ?
    C8 H8A . 0.98 ?
    C8 H8B . 0.98 ?
    C8 H8C . 0.98 ?
    C9 H9A . 0.98 ?
    C9 H9B . 0.98 ?
    C9 H9C . 0.98 ?
loop_
    _geom_angle_atom_site_label_1
    _geom_angle_atom_site_label_2
    _geom_angle_atom_site_label_3
    _geom_angle_site_symmetry_1
    _geom_angle_site_symmetry_3
    _geom_angle
    _geom_angle_publ_flag
    Cl1 Pd1 Cl1 3_665 . 180.00(3) ?
    Cl1 Pd1 P1 3_665 . 89.82(2) ?
    Cl1 Pd1 P1 . . 90.18(2) ?
    Cl1 Pd1 P1 3_665 3_665 90.18(2) ?
    Cl1 Pd1 P1 . 3_665 89.82(2) ?
    P1 Pd1 P1 . 3_665 180 ?
    C1 P1 C4 . . 104.84(11) ?
    C1 P1 C7 . . 104.47(11) ?
    C4 P1 C7 . . 110.77(12) ?
    C1 P1 Pd1 . . 109.81(8) ?
    C4 P1 Pd1 . . 113.07(8) ?
    C7 P1 Pd1 . . 113.18(8) ?
    C3 C1 C2 . . 110.7(2) ?
    C3 C1 P1 . . 112.16(17) ?
    C2 C1 P1 . . 110.86(17) ?
    C3 C1 H1 . . 107.6 ?
    C2 C1 H1 . . 107.6 ?
    P1 C1 H1 . . 107.6 ?
    C1 C2 H2A . . 109.5 ?
    C1 C2 H2B . . 109.5 ?
    H2A C2 H2B . . 109.5 ?
    C1 C2 H2C . . 109.5 ?
    H2A C2 H2C . . 109.5 ?
    H2B C2 H2C . . 109.5 ?
    C1 C3 H3A . . 109.5 ?
    C1 C3 H3B . . 109.5 ?
    H3A C3 H3B . . 109.5 ?
    C1 C3 H3C . . 109.5 ?
    H3A C3 H3C . . 109.5 ?
    H3B C3 H3C . . 109.5 ?
    C6 C4 C5 . . 110.8(2) ?
    C6 C4 P1 . . 113.17(18) ?
    C5 C4 P1 . . 116.20(17) ?
    C6 C4 H4 . . 105.2 ?
    C5 C4 H4 . . 105.2 ?
    P1 C4 H4 . . 105.2 ?
    C4 C5 H5A . . 109.5 ?
    C4 C5 H5B . . 109.5 ?
    H5A C5 H5B . . 109.5 ?
    C4 C5 H5C . . 109.5 ?
    H5A C5 H5C . . 109.5 ?
    H5B C5 H5C . . 109.5 ?
    C4 C6 H6A . . 109.5 ?
    C4 C6 H6B . . 109.5 ?
    H6A C6 H6B . . 109.5 ?
    C4 C6 H6C . . 109.5 ?
    H6A C6 H6C . . 109.5 ?
    H6B C6 H6C . . 109.5 ?
    C8 C7 C9 . . 110.8(2) ?
    C8 C7 P1 . . 116.30(18) ?
    C9 C7 P1 . . 111.43(19) ?
    C8 C7 H7 . . 105.8 ?
    C9 C7 H7 . . 105.8 ?
    P1 C7 H7 . . 105.8 ?
    C7 C8 H8A . . 109.5 ?
    C7 C8 H8B . . 109.5 ?
    H8A C8 H8B . . 109.5 ?
    C7 C8 H8C . . 109.5 ?
    H8A C8 H8C . . 109.5 ?
    H8B C8 H8C . . 109.5 ?
    C7 C9 H9A . . 109.5 ?
    C7 C9 H9B . . 109.5 ?
    H9A C9 H9B . . 109.5 ?
    C7 C9 H9C . . 109.5 ?
    H9A C9 H9C . . 109.5 ?
    H9B C9 H9C . . 109.5 ?
