# Supplementary material for: trans-Dichloridobis(triisopropyl­phosphine-κP)palladium(II)
Source: Acta Crystallogr Sect E Struct Rep Online. 2008 Jun 28;64(Pt 7):m967. doi: 10.1107/S1600536808018904 (PMC2961642; doi:10.1107/S1600536808018904)
Supplement: Supplementary file 2 [file e-64-0m967-Isup2.hkl]

#
# h,k,l, Fc-squared, Fo-squared, sigma(Fo-squared) and status flag
#
data_I
_shelx_title ' OLA15 in P2(1)/c'
_shelx_refln_list_code          4
_shelx_F_calc_maximum      179.06
_exptl_crystal_F_000       520.00
_reflns_d_resolution_high  0.8256
 
loop_
 _symmetry_equiv_pos_as_xyz
 'x, y, z'
 '-x, y+1/2, -z+1/2'
 '-x, -y, -z'
 'x, -y-1/2, z-1/2'
 
_cell_length_a     8.0919
_cell_length_b     8.9176
_cell_length_c    16.1920
_cell_angle_alpha  90.000
_cell_angle_beta   92.552
_cell_angle_gamma  90.000
 
_shelx_F_squared_multiplier     1.000
 
loop_
 _refln_index_h
 _refln_index_k
 _refln_index_l
 _refln_F_squared_calc
 _refln_F_squared_meas
 _refln_F_squared_sigma
 _refln_observed_status
   1   0   0    32063.69     2186.49   2251.82 o
   2   0   0     6465.36     7575.24    154.50 o
   3   0   0     8704.54     8976.00    401.56 o
   4   0   0     1310.40     1276.12     52.12 o
   5   0   0     1807.30     1802.04     20.14 o
   6   0   0     2506.59     2562.82     19.51 o
   7   0   0     3638.64     3714.93    123.79 o
   8   0   0     2684.77     2759.89    238.84 o
   9   0   0     1059.72     1020.57    112.10 o
   1   1   0     3562.59     4134.77     63.13 o
   2   1   0     3251.59     3664.38     19.22 o
   3   1   0      686.40      690.85     18.27 o
   4   1   0      321.52      288.65     11.11 o
   5   1   0     1670.11     1736.11     30.25 o
   6   1   0     1158.93     1195.83     22.50 o
   7   1   0      839.51      821.64     24.58 o
   8   1   0      357.04      350.05      8.60 o
   9   1   0        7.01        4.31      7.23 o
   0   2   0        2.37        9.61      2.44 o
   1   2   0       47.23       64.05      1.75 o
   2   2   0     1009.89      963.33     21.28 o
   3   2   0     2265.34     2173.92     41.69 o
   4   2   0     3907.87     3981.46     15.40 o
   5   2   0     1814.24     1718.11     63.61 o
   6   2   0      671.28      642.28     39.33 o
   7   2   0     1678.98     1753.46     35.57 o
   8   2   0      319.04      323.39     10.69 o
   9   2   0      325.76      356.01     14.62 o
   1   3   0       46.46       41.57      1.98 o
   2   3   0       17.53       13.47      1.52 o
   3   3   0       26.94       25.95      2.49 o
   4   3   0      619.19      700.48      8.76 o
   5   3   0      810.10      865.67     32.28 o
   6   3   0       44.66       44.19      5.52 o
   7   3   0      179.38      175.24     17.21 o
   8   3   0      209.24      182.79      8.80 o
   9   3   0        0.20        2.18      7.67 o
   0   4   0     3036.36     2955.39     22.77 o
   1   4   0     1959.44     1875.75     16.45 o
   2   4   0     7134.77     7716.09     60.95 o
   3   4   0     8527.23     8845.02    247.39 o
   4   4   0     5721.56     6067.14     47.26 o
   5   4   0     4051.65     4350.36     88.52 o
   6   4   0      974.60      972.74     66.58 o
   7   4   0      421.54      452.27     23.33 o
   8   4   0      132.76      132.22     22.98 o
   9   4   0      206.96      205.25     18.15 o
   1   5   0       37.20       28.86      2.28 o
   2   5   0      450.39      457.93     14.12 o
   3   5   0      299.15      298.50      8.43 o
   4   5   0        3.76       -1.36      2.89 o
   5   5   0       71.98       61.44      4.50 o
   6   5   0        0.24       -1.95      5.11 o
   7   5   0       50.05       43.83      7.11 o
   8   5   0       26.10       31.16     10.56 o
   0   6   0     9125.94     9688.31    117.63 o
   1   6   0     6002.61     6289.55     58.73 o
   2   6   0     2292.43     2320.78     36.48 o
   3   6   0      462.51      433.45     11.44 o
   4   6   0      198.04      180.18      8.61 o
   5   6   0     1012.96     1068.45     31.17 o
   6   6   0     1113.35     1192.46     81.09 o
   7   6   0     1437.86     1699.40     20.00 o
   8   6   0     1309.33     1508.06    214.49 o
   1   7   0      552.25      527.58     19.13 o
   2   7   0      224.56      198.57      8.34 o
   3   7   0        0.84       -1.35      4.27 o
   4   7   0       11.64        9.83      5.15 o
   5   7   0      238.90      233.93     10.19 o
   6   7   0      515.02      541.56     33.69 o
   7   7   0      148.60      156.97     15.64 o
   0   8   0       33.34       32.80      5.00 o
   1   8   0      312.06      321.36     11.81 o
   2   8   0     1250.32     1301.49     18.43 o
   3   8   0      497.01      515.51     12.22 o
   4   8   0      476.60      513.13     11.29 o
   5   8   0     1177.01     1311.10     50.62 o
   6   8   0      580.19      621.95     29.37 o
   1   9   0       19.30       10.60      5.52 o
   2   9   0        8.05        6.51      5.84 o
   3   9   0       69.06       68.72      7.40 o
   4   9   0       65.27       64.97      9.91 o
   5   9   0      106.07      125.18     11.00 o
   0  10   0      639.56      583.48     53.49 o
   1  10   0      957.41     1015.60     42.85 o
   2  10   0     1718.47     2027.72     20.83 o
   3  10   0     1422.95     1556.28    105.66 o
  -9   1   1      935.21     1058.05     34.55 o
  -8   1   1     1877.68     1966.48     71.36 o
  -7   1   1     1777.63     1781.09     36.58 o
  -6   1   1     1252.43     1273.74     32.39 o
  -5   1   1     2636.06     2676.60     38.57 o
  -4   1   1     2344.01     2107.90     81.93 o
  -3   1   1     6117.24     6235.52    188.27 o
  -2   1   1    11036.97    12892.40     74.30 o
  -1   1   1    16755.93    20777.53    119.78 o
   0   1   1    11998.68    11167.50    346.84 o
   1   1   1     5034.05     5995.81     94.90 o
   2   1   1    14678.50    17548.69     79.35 o
   3   1   1     2186.56     2288.16     31.24 o
   4   1   1     2715.29     2799.83     24.61 o
   5   1   1     2284.68     2386.83     32.37 o
   6   1   1     1707.05     1707.37     16.22 o
   7   1   1     2390.87     2296.25     24.20 o
   8   1   1      910.01      934.73     25.80 o
   9   1   1      471.91      479.20     20.67 o
  -9   2   1        0.57       -1.03      7.43 o
  -8   2   1       93.73       91.39      6.33 o
  -7   2   1      562.71      561.55     20.79 o
  -6   2   1     1081.77     1085.26     35.03 o
  -5   2   1       68.62       66.19      7.15 o
  -4   2   1      181.01      167.24      5.70 o
  -3   2   1      505.03      540.58     14.40 o
  -2   2   1     2977.00     3445.45     29.85 o
  -1   2   1       64.34       66.62      2.74 o
   0   2   1      864.46      891.33      7.23 o
   1   2   1       20.76       20.42      1.87 o
   2   2   1       95.16       97.35      1.74 o
   3   2   1       82.19       75.16      3.02 o
   4   2   1     1896.42     1908.15     44.68 o
   5   2   1     2450.48     2570.82     49.76 o
   6   2   1     1120.40     1102.62     16.44 o
   7   2   1       20.14       31.65      5.52 o
   8   2   1      243.51      231.75      7.02 o
   9   2   1      186.63      182.27      7.34 o
  -9   3   1      116.99      118.68      7.77 o
  -8   3   1      233.17      214.95      7.88 o
  -7   3   1      144.62      145.90      8.43 o
  -6   3   1     1443.08     1569.15     52.47 o
  -5   3   1     6402.05     6841.79     90.96 o
  -4   3   1     1782.15     1854.83     20.02 o
  -3   3   1     1355.84     1261.45     26.03 o
  -2   3   1      187.16      168.64      7.15 o
  -1   3   1      302.33      340.05      5.86 o
   0   3   1     1636.07     1581.10     16.37 o
   1   3   1     1440.40     1415.59     25.59 o
   2   3   1     2924.80     2842.37     31.68 o
   3   3   1     4701.01     4644.96    110.38 o
   4   3   1     6985.35     7397.06     89.04 o
   5   3   1     3088.29     3179.01     71.24 o
   6   3   1      734.23      744.83     45.95 o
   7   3   1      671.20      709.81     32.64 o
   8   3   1      543.90      571.70     19.23 o
   9   3   1     1011.08     1090.44     71.23 o
  -9   4   1       84.47       78.12      9.53 o
  -8   4   1       37.92       35.66      7.59 o
  -7   4   1      303.60      282.92     23.71 o
  -6   4   1     1583.03     1609.89     55.53 o
  -5   4   1      424.34      405.39     22.12 o
  -4   4   1      180.07      164.30      8.69 o
  -3   4   1      330.25      320.10     16.25 o
  -2   4   1      912.27      820.33     22.20 o
  -1   4   1      567.81      526.82      9.67 o
   0   4   1        3.93        5.60      1.99 o
   1   4   1      223.31      246.91      4.65 o
   2   4   1       40.02       39.77      3.04 o
   3   4   1      135.05      112.69      3.65 o
   4   4   1     2398.34     2317.64     93.80 o
   5   4   1     2498.64     2644.54     19.28 o
   6   4   1      857.48      863.64     35.43 o
   7   4   1       76.85       67.22     20.15 o
   8   4   1       59.08       60.24      8.89 o
   9   4   1       76.49       76.61      7.97 o
  -8   5   1      819.90      976.82     35.74 o
  -7   5   1     1784.17     1888.70    110.89 o
  -6   5   1     1291.58     1467.38     16.48 o
  -5   5   1     1342.07     1484.83     54.09 o
  -4   5   1     2119.83     2255.44     26.23 o
  -3   5   1     6612.25     7242.49     80.91 o
  -2   5   1     9873.05    10739.47    106.06 o
  -1   5   1    10730.46    10971.65     85.65 o
   0   5   1     7962.87     8010.65     39.31 o
   1   5   1     5842.73     5957.27     51.24 o
   2   5   1     5219.11     5400.47     86.30 o
   3   5   1      805.96      759.97     22.78 o
   4   5   1     1007.31      992.33     21.36 o
   5   5   1     1549.06     1600.01     47.65 o
   6   5   1      984.20     1097.61     32.26 o
   7   5   1     1218.74     1212.39    120.36 o
   8   5   1      447.00      434.79     66.13 o
  -8   6   1       29.44       25.35      9.14 o
  -7   6   1       55.98       63.17      6.52 o
  -6   6   1       98.93       91.45      5.72 o
  -5   6   1       51.84       49.17      5.00 o
  -4   6   1      199.71      203.12     15.31 o
  -3   6   1        3.75        3.13      3.12 o
  -2   6   1       60.92       37.11      3.49 o
  -1   6   1        0.17       -1.00      2.97 o
   0   6   1      401.88      409.26      5.01 o
   1   6   1      926.20      915.98     10.35 o
   2   6   1      224.91      218.22      4.88 o
   3   6   1      389.85      398.77      5.86 o
   4   6   1      285.82      279.53      7.17 o
   5   6   1       58.22       52.45      6.15 o
   6   6   1      136.66      140.64      7.02 o
   7   6   1       55.22       59.54     14.23 o
   8   6   1       17.51       10.49     11.80 o
  -7   7   1      757.24      777.89     52.23 o
  -6   7   1      557.20      543.74     46.36 o
  -5   7   1      173.20      127.84     12.95 o
  -4   7   1       70.20       61.23      5.41 o
  -3   7   1     1192.79     1207.63     10.63 o
  -2   7   1      854.70      831.28     13.87 o
  -1   7   1      988.37      987.36     25.75 o
   0   7   1     1749.99     1693.05     25.59 o
   1   7   1      725.68      694.73      5.78 o
   2   7   1     1210.46     1263.41     14.44 o
   3   7   1      751.89      775.15     31.13 o
   4   7   1      637.27      642.14     22.22 o
   5   7   1     1532.86     1704.20     19.15 o
   6   7   1     1337.62     1605.91     19.64 o
   7   7   1      964.46     1151.43     17.80 o
  -6   8   1       83.42       79.10      7.58 o
  -5   8   1       37.90       28.16      6.63 o
  -4   8   1      213.90      223.41     17.22 o
  -3   8   1      558.32      564.61     20.79 o
  -2   8   1      113.45      104.28      4.77 o
  -1   8   1        2.72       -1.01      4.07 o
   0   8   1      147.27      126.49      4.25 o
   1   8   1      448.20      433.91     10.23 o
   2   8   1      559.33      572.60     21.77 o
   3   8   1      322.51      327.07     18.29 o
   4   8   1       51.10       29.01      8.52 o
   5   8   1      299.05      288.46     12.84 o
   6   8   1       19.12        7.39      8.68 o
  -5   9   1     1795.88     2146.33     78.63 o
  -4   9   1     1714.44     2151.01     76.95 o
  -3   9   1      880.13      882.34     30.02 o
  -2   9   1      279.38      255.78      9.10 o
  -1   9   1      207.02      185.15      6.26 o
   0   9   1      513.74      485.28     11.80 o
   1   9   1     1001.08     1020.96     43.32 o
   2   9   1     1465.04     1560.14     38.89 o
   3   9   1     1698.78     1897.90     54.77 o
   4   9   1     1900.96     2141.49    141.29 o
   5   9   1      499.44      523.92     38.80 o
  -3  10   1      118.42      106.39      8.43 o
  -2  10   1      146.96      133.99     10.20 o
  -1  10   1       61.55       61.56      6.34 o
   0  10   1       43.91       31.35      6.47 o
   1  10   1       57.29       52.14      7.83 o
   2  10   1        0.91       -4.67      7.94 o
   3  10   1       24.38       16.77     11.12 o
  -9   0   2     1146.75     1293.53     83.26 o
  -8   0   2     1984.65     2113.36     97.24 o
  -7   0   2      517.47      496.32     16.64 o
  -6   0   2      929.29      865.58     47.04 o
  -5   0   2     5038.03     5490.88     73.62 o
  -4   0   2     5425.43     5595.85     67.85 o
  -3   0   2     8472.84     8914.57    488.04 o
  -2   0   2     7363.29     7937.02     76.37 o
  -1   0   2    30401.34    36005.61    683.43 o
   0   0   2    12374.93     1036.13    556.46 o
   1   0   2      417.05      451.85     12.10 o
   2   0   2     6479.23     7286.94     82.33 o
   3   0   2     1597.22     1603.68     15.05 o
   4   0   2      976.99      967.24     10.15 o
   5   0   2     1277.35     1259.01     53.56 o
   6   0   2     2991.91     2962.73     60.57 o
   7   0   2     1603.13     1598.01    103.83 o
   8   0   2      620.71      580.36     14.98 o
   9   0   2      458.12      432.58     18.74 o
  -9   1   2        9.35       13.52      7.49 o
  -8   1   2      701.07      696.50     29.91 o
  -7   1   2     1174.91     1168.94     36.60 o
  -6   1   2      123.84      107.04      3.97 o
  -5   1   2       39.61       38.80      3.33 o
  -4   1   2      426.64      341.77     15.35 o
  -3   1   2     3503.06     3803.83     94.67 o
  -2   1   2     3981.35     4560.44     56.86 o
  -1   1   2       98.43      120.09      5.41 o
   0   1   2     3948.56     4335.57     38.60 o
   1   1   2     1758.81     1757.12     44.60 o
   2   1   2      823.14      918.27      8.33 o
   3   1   2     2775.68     2885.82     11.82 o
   4   1   2     2401.74     2394.15     16.76 o
   5   1   2     1256.74     1260.56     21.30 o
   6   1   2       41.63       46.79      4.74 o
   7   1   2       94.45       90.08      5.55 o
   8   1   2      245.64      244.34      7.21 o
   9   1   2      313.99      327.26      8.47 o
  -9   2   2      200.11      203.20      7.76 o
  -8   2   2      824.26      731.13     35.34 o
  -7   2   2     1530.61     1477.20     63.65 o
  -6   2   2     1693.24     1708.67     50.81 o
  -5   2   2     2306.14     2385.29     28.80 o
  -4   2   2     2285.16     2422.43     12.07 o
  -3   2   2     1982.11     1993.12     58.61 o
  -2   2   2      404.75      373.69     10.05 o
  -1   2   2     7276.95     7949.83    250.50 o
   0   2   2     1637.51     1603.55     22.31 o
   1   2   2     2760.45     2796.94     42.24 o
   2   2   2    16201.29    18851.76     51.09 o
   3   2   2     7886.02     8563.84    219.09 o
   4   2   2     4755.96     4785.67     98.87 o
   5   2   2     2097.30     2058.70     53.53 o
   6   2   2     2243.92     2272.77     39.11 o
   7   2   2     1333.93     1424.39     34.07 o
   8   2   2      389.01      432.18     25.04 o
   9   2   2     1177.47     1296.35     78.42 o
  -9   3   2        0.23        6.51      8.83 o
  -8   3   2        4.88        4.94      6.09 o
  -7   3   2       17.85       15.29      4.93 o
  -6   3   2        0.57       -4.48      4.48 o
  -5   3   2      221.87      247.99      8.97 o
  -4   3   2       21.70       14.26      3.20 o
  -3   3   2        2.52        7.05      3.07 o
  -2   3   2     1289.51     1502.42     10.51 o
  -1   3   2      331.25      350.74      7.20 o
   0   3   2     2145.09     2224.85     17.80 o
   1   3   2       37.27       21.53      2.62 o
   2   3   2      109.17       81.63      6.40 o
   3   3   2      174.22      177.94      8.85 o
   4   3   2        7.12       13.26      4.33 o
   5   3   2       96.49      101.77     21.43 o
   6   3   2       17.30        8.75      6.90 o
   7   3   2       48.53       51.08      6.51 o
   8   3   2        0.52       10.47      6.38 o
   9   3   2       36.81       37.09      7.88 o
  -9   4   2      180.26      206.30     15.06 o
  -8   4   2      800.89      714.03     13.76 o
  -7   4   2      798.30      860.81     60.98 o
  -6   4   2     1662.34     1897.67     44.76 o
  -5   4   2     1702.24     1821.16     23.61 o
  -4   4   2     1131.07     1192.66     31.42 o
  -3   4   2     4532.84     4881.81     54.05 o
  -2   4   2     2168.72     2098.02     36.31 o
  -1   4   2     3322.48     3199.17     50.18 o
   0   4   2     5492.79     5594.94     62.23 o
   1   4   2     2318.28     2140.70     28.53 o
   2   4   2     4722.02     4709.06     74.02 o
   3   4   2     3768.67     3783.10     77.61 o
   4   4   2     2305.89     2402.81     34.43 o
   5   4   2     1090.24     1132.79     23.72 o
   6   4   2     1297.16     1213.90     90.95 o
   7   4   2      698.09      645.14     84.29 o
   8   4   2      552.36      534.33     22.05 o
  -8   5   2      297.22      277.81     33.91 o
  -7   5   2      362.44      357.85     31.33 o
  -6   5   2      174.19      159.70     12.57 o
  -5   5   2       87.25       89.98      7.34 o
  -4   5   2      895.11      907.34     23.46 o
  -3   5   2     1405.05     1514.67     11.22 o
  -2   5   2      868.01      850.38     13.83 o
  -1   5   2       23.29       15.55      2.56 o
   0   5   2      199.72      172.10      3.27 o
   1   5   2      534.13      518.38      8.62 o
   2   5   2      171.91      167.39      6.37 o
   3   5   2     1672.21     1635.14     45.54 o
   4   5   2     2366.35     2413.50     53.39 o
   5   5   2      105.87       95.39      6.37 o
   6   5   2      102.04       88.76      7.52 o
   7   5   2       28.70       14.25      8.66 o
   8   5   2      263.43      235.39     27.64 o
  -8   6   2     1096.67     1154.23     98.07 o
  -7   6   2      783.11      835.08     55.64 o
  -6   6   2      610.32      587.88     43.18 o
  -5   6   2     1235.73     1163.57     69.97 o
  -4   6   2     2249.05     2299.92     31.84 o
  -3   6   2     4068.08     4267.01     46.62 o
  -2   6   2     5694.55     6097.28     61.62 o
  -1   6   2     7357.55     7463.58    114.19 o
   0   6   2     4373.34     4416.39     57.88 o
   1   6   2     2331.47     2307.18     35.95 o
   2   6   2      395.59      394.39      5.11 o
   3   6   2       36.58       39.55      3.24 o
   4   6   2     1823.02     1930.39     20.12 o
   5   6   2     1234.50     1371.11     55.03 o
   6   6   2      706.32      780.92     39.30 o
   7   6   2     1435.05     1563.20    179.07 o
   8   6   2      633.16      672.60     67.44 o
  -7   7   2      292.22      286.49     15.56 o
  -6   7   2       29.01       18.50      6.51 o
  -5   7   2      201.51      186.34     15.61 o
  -4   7   2      145.95      134.33      7.98 o
  -3   7   2      397.93      364.87     16.35 o
  -2   7   2      988.41      975.22     14.39 o
  -1   7   2      131.81      101.45      3.64 o
   0   7   2       10.74        3.44      3.40 o
   1   7   2       37.00       28.93      3.45 o
   2   7   2      411.49      386.60      6.01 o
   3   7   2     1249.40     1232.06     19.29 o
   4   7   2     1007.05     1097.61     15.22 o
   5   7   2      376.71      390.10     14.83 o
   6   7   2       99.67      104.01      8.80 o
   7   7   2        0.14       -0.48     11.34 o
  -6   8   2      669.35      686.02     27.09 o
  -5   8   2      404.09      412.06     31.88 o
  -4   8   2      130.96      134.04     14.40 o
  -3   8   2      471.74      499.57     12.01 o
  -2   8   2       46.89       42.78      5.00 o
  -1   8   2        1.68       -2.39      4.08 o
   0   8   2      430.71      407.33     10.59 o
   1   8   2     1838.29     1843.83     40.44 o
   2   8   2     2434.29     2508.06     31.88 o
   3   8   2     2066.71     2275.79     36.27 o
   4   8   2     2414.63     2725.08     24.65 o
   5   8   2     1137.74     1260.11     22.45 o
   6   8   2      626.96      681.50     14.94 o
  -5   9   2        1.18        5.66      8.98 o
  -4   9   2        1.99        8.62      7.82 o
  -3   9   2        8.34        7.24      7.41 o
  -2   9   2      167.09      129.71      5.64 o
  -1   9   2      361.63      320.46     14.38 o
   0   9   2      505.81      472.73     13.93 o
   1   9   2      747.65      758.96     30.85 o
   2   9   2      627.74      655.13     10.17 o
   3   9   2      231.64      229.09     12.79 o
   4   9   2      139.14      134.35     10.15 o
   5   9   2       87.82       54.06     11.15 o
  -3  10   2     1887.25     1933.93     65.47 o
  -2  10   2     1305.79     1444.34     80.39 o
  -1  10   2      907.98      968.39     29.73 o
   0  10   2     1168.98     1233.42     26.84 o
   1  10   2     1197.65     1378.14     38.35 o
   2  10   2      879.79     1013.15     16.59 o
   3  10   2      551.61      619.78     49.69 o
  -9   1   3     1111.73     1108.22     47.96 o
  -8   1   3     1007.19      993.47     34.39 o
  -7   1   3      519.93      501.70     24.45 o
  -6   1   3     1722.34     1659.66     60.31 o
  -5   1   3     1780.04     1637.63     76.23 o
  -4   1   3     2664.37     2545.84     94.41 o
  -3   1   3    15049.17    16756.89    363.68 o
  -2   1   3    16479.71    18453.20    338.89 o
  -1   1   3     8703.61    10217.23     67.99 o
   0   1   3      935.48      906.48     19.30 o
   1   1   3     5343.64     5771.75    124.70 o
   2   1   3      707.49      679.01      6.84 o
   3   1   3      501.42      442.21      4.75 o
   4   1   3     4445.16     4607.45     24.86 o
   5   1   3     3020.17     3144.07     51.96 o
   6   1   3     3085.56     3044.28     62.56 o
   7   1   3     1293.95     1322.68     35.14 o
   8   1   3      251.21      256.37     12.14 o
   9   1   3      218.30      213.15     10.15 o
  -9   2   3      127.47      121.45      7.52 o
  -8   2   3      178.58      181.10      8.67 o
  -7   2   3       31.93       31.98      4.72 o
  -6   2   3       47.88       39.49      3.95 o
  -5   2   3      311.80      274.65     16.51 o
  -4   2   3      893.74      820.38     36.36 o
  -3   2   3     2280.21     2477.34     37.81 o
  -2   2   3        6.51       12.86      2.74 o
  -1   2   3       59.78       71.96      2.46 o
   0   2   3     4099.60     4668.55    100.38 o
   1   2   3     1488.37     1510.48     40.52 o
   2   2   3        0.33       -0.42      2.78 o
   3   2   3      643.47      503.64     27.64 o
   4   2   3      628.66      568.75     39.02 o
   5   2   3      173.73      152.74     12.08 o
   6   2   3        3.90       12.81      4.74 o
   7   2   3      327.34      306.47     14.26 o
   8   2   3      206.95      202.96     10.47 o
   9   2   3        5.26       10.35      7.52 o
  -9   3   3      135.03      121.52      9.66 o
  -8   3   3      427.09      386.35     17.76 o
  -7   3   3      898.66      928.47     56.95 o
  -6   3   3     3707.88     4099.14     23.40 o
  -5   3   3     2522.19     2702.10     24.01 o
  -4   3   3      814.90      886.98      9.19 o
  -3   3   3      288.00      263.03      9.50 o
  -2   3   3      322.49      382.27      7.30 o
  -1   3   3     2615.06     2651.46     54.03 o
   0   3   3     8665.31     9376.46     93.80 o
   1   3   3    14940.35    16350.30    236.74 o
   2   3   3    17787.88    19591.42    281.46 o
   3   3   3     9941.23    10421.19    154.02 o
   4   3   3     4101.81     4045.01    110.82 o
   5   3   3      838.14      682.54     44.31 o
   6   3   3      642.36      680.55     11.77 o
   7   3   3      946.49     1000.99     38.26 o
   8   3   3     2671.81     2883.23    140.93 o
   9   3   3     2323.56     2604.64     80.66 o
  -9   4   3       70.21       85.35      8.06 o
  -8   4   3       68.79       73.23      6.62 o
  -7   4   3      224.83      224.62     12.72 o
  -6   4   3        1.69        3.37      4.64 o
  -5   4   3     1486.98     1519.75     38.03 o
  -4   4   3     1870.48     1975.39     30.17 o
  -3   4   3      541.18      518.44     19.36 o
  -2   4   3      447.40      411.20     10.80 o
  -1   4   3       18.73       16.02      2.65 o
   0   4   3      370.02      377.48      5.94 o
   1   4   3      898.40      903.70     18.20 o
   2   4   3      489.58      463.43      7.75 o
   3   4   3     1310.05     1290.54     32.16 o
   4   4   3      886.57      861.07     32.59 o
   5   4   3      133.34      108.14     14.14 o
   6   4   3        7.88        4.47      7.21 o
   7   4   3      427.14      442.69     26.20 o
   8   4   3      432.64      436.42     24.14 o
  -8   5   3     1179.77     1320.27    118.50 o
  -7   5   3     1451.13     1631.15    146.46 o
  -6   5   3     1448.51     1577.87     50.98 o
  -5   5   3     1459.58     1529.84     73.09 o
  -4   5   3     3885.31     4235.07     45.68 o
  -3   5   3     5558.19     6027.83     47.42 o
  -2   5   3     4537.50     4388.60     66.52 o
  -1   5   3     4760.79     4732.36     82.84 o
   0   5   3     1622.45     1556.63     24.28 o
   1   5   3     2028.07     2002.12     29.03 o
   2   5   3      591.35      549.69     14.49 o
   3   5   3      115.51      104.26      3.19 o
   4   5   3     1218.67     1180.80     40.81 o
   5   5   3      402.31      374.16     11.73 o
   6   5   3      764.52      668.56     72.15 o
   7   5   3      629.05      621.12     79.85 o
   8   5   3      150.99      157.56     15.88 o
  -8   6   3        7.76       10.79      7.89 o
  -7   6   3        0.84       -2.31      6.56 o
  -6   6   3        0.13        4.34      5.73 o
  -5   6   3       54.08       48.08      4.88 o
  -4   6   3      285.72      274.11      7.28 o
  -3   6   3      427.83      388.19     22.93 o
  -2   6   3      303.42      286.56     15.40 o
  -1   6   3      224.10      206.88      3.99 o
   0   6   3      629.71      600.14      9.65 o
   1   6   3      444.58      433.06     11.05 o
   2   6   3      108.64      109.02      3.66 o
   3   6   3      499.44      492.19      5.82 o
   4   6   3      283.09      244.19      8.02 o
   5   6   3        2.67        1.48      7.87 o
   6   6   3        9.99       13.75      8.58 o
   7   6   3       39.42       41.74     11.65 o
  -7   7   3      115.65      104.32      7.66 o
  -6   7   3       48.22       28.83      6.53 o
  -5   7   3      141.74      123.54      8.31 o
  -4   7   3      717.33      668.76     28.82 o
  -3   7   3     2084.12     2298.40     61.53 o
  -2   7   3     1823.74     1842.73     33.82 o
  -1   7   3     2365.36     2326.04     55.52 o
   0   7   3     1896.00     1875.69     40.77 o
   1   7   3      893.43      883.53      8.92 o
   2   7   3      809.53      832.55     10.51 o
   3   7   3     1934.04     2077.49     43.56 o
   4   7   3     2962.35     3272.30     40.07 o
   5   7   3     2391.65     2817.91     24.52 o
   6   7   3     2720.48     2868.57    420.62 o
   7   7   3     1108.04     1272.79    118.39 o
  -6   8   3       25.07       21.89      7.73 o
  -5   8   3       75.95       77.32      7.21 o
  -4   8   3      239.08      229.82     15.91 o
  -3   8   3       39.79       28.53      6.26 o
  -2   8   3      474.79      495.23     25.46 o
  -1   8   3      401.52      375.83     11.70 o
   0   8   3      191.74      174.51      6.46 o
   1   8   3      399.05      369.57      9.28 o
   2   8   3        7.22        3.83      4.85 o
   3   8   3      123.88      121.42      8.98 o
   4   8   3       30.37       26.78      8.84 o
   5   8   3       47.77       49.58     13.86 o
   6   8   3        0.10       -1.67     11.48 o
  -5   9   3     1188.72     1305.34     81.33 o
  -4   9   3     1324.58     1609.54     82.60 o
  -3   9   3      174.76      176.11     13.00 o
  -2   9   3       41.51       35.28      6.62 o
  -1   9   3     1248.40     1250.29     55.96 o
   0   9   3     1199.63     1197.99     34.75 o
   1   9   3     1597.86     1645.97     63.74 o
   2   9   3     2403.96     2664.04     50.28 o
   3   9   3     1292.03     1354.32     27.90 o
   4   9   3      626.71      605.64     25.67 o
   5   9   3      113.88      115.31     15.72 o
  -3  10   3      345.65      345.63     64.30 o
  -2  10   3       25.30       28.28     10.18 o
  -1  10   3      196.33      155.37      9.22 o
   0  10   3       18.47       11.95      6.65 o
   1  10   3        0.03       -7.93      7.94 o
   2  10   3       33.29       25.01      8.28 o
   3  10   3      133.56      145.43     11.15 o
  -9   0   4     1750.34     1833.57    143.04 o
  -8   0   4      760.89      810.80     15.03 o
  -7   0   4       24.45       30.53      5.93 o
  -6   0   4     1801.36     1650.88    151.33 o
  -5   0   4     3821.84     3937.99     37.43 o
  -4   0   4     5495.34     4902.07    218.13 o
  -3   0   4    13412.06    14542.54    174.48 o
  -2   0   4    10626.22    11850.68     62.55 o
  -1   0   4     2436.62     2425.51     22.50 o
   0   0   4      124.78      167.54      9.48 o
   1   0   4      898.32     1143.43      6.63 o
   2   0   4      943.00      977.41     10.34 o
   3   0   4     1351.23     1268.66      9.79 o
   4   0   4     1533.64     1408.30     11.80 o
   5   0   4     2271.56     2147.92     75.37 o
   6   0   4     1790.52     1740.84    104.79 o
   7   0   4        9.29        8.84     14.89 o
   8   0   4      277.60      248.38      9.93 o
   9   0   4      199.76      201.92     23.91 o
  -9   1   4       52.16       52.79      7.47 o
  -8   1   4       62.92       56.80      7.38 o
  -7   1   4      233.14      206.81     10.63 o
  -6   1   4     1633.40     1550.52     60.49 o
  -5   1   4      865.21      780.18     28.95 o
  -4   1   4     1715.87     1662.86     47.36 o
  -3   1   4     4196.57     4580.89    124.85 o
  -2   1   4      355.49      334.00      3.55 o
  -1   1   4     2633.65     2919.78     39.66 o
   0   1   4     1127.95     1142.99     23.99 o
   1   1   4       28.97       31.38      2.30 o
   2   1   4     5052.36     5815.25     82.28 o
   3   1   4     1865.03     1954.53     20.82 o
   4   1   4        4.09        7.07      3.58 o
   5   1   4       48.93       52.27      4.11 o
   6   1   4     1089.07     1071.70     30.81 o
   7   1   4      853.66      893.98     31.00 o
   8   1   4      210.91      208.78     11.81 o
   9   1   4      177.23      167.77     12.02 o
  -9   2   4      190.68      178.67     10.90 o
  -8   2   4      672.92      591.97     23.63 o
  -7   2   4     1451.87     1558.39     60.31 o
  -6   2   4     1618.93     1658.57     40.94 o
  -5   2   4      612.82      599.80     29.65 o
  -4   2   4     2187.38     2185.80     78.06 o
  -3   2   4     1307.62     1261.10     46.22 o
  -2   2   4     4530.46     4851.70    111.48 o
  -1   2   4    16321.78    17914.21    441.87 o
   0   2   4     3752.37     3729.85     78.84 o
   1   2   4    29560.18    32894.11    583.23 o
   2   2   4    20378.76    24037.35    556.56 o
   3   2   4     4723.67     4553.21    106.12 o
   4   2   4     5099.22     5163.76     74.31 o
   5   2   4     4266.47     4416.91    109.22 o
   6   2   4     2715.51     2554.36     91.59 o
   7   2   4     1671.16     1747.47     62.21 o
   8   2   4     1877.76     1919.33     82.10 o
   9   2   4     1186.92     1284.80     70.49 o
  -9   3   4        7.94       10.27      9.70 o
  -8   3   4        0.69       -1.92      7.21 o
  -7   3   4       11.27        4.88      5.17 o
  -6   3   4      170.43      151.41     10.32 o
  -5   3   4      307.75      277.51     14.67 o
  -4   3   4      617.86      636.52     19.51 o
  -3   3   4      699.90      719.38     15.18 o
  -2   3   4      560.07      667.00     24.70 o
  -1   3   4     1799.34     2011.61     32.08 o
   0   3   4      239.63      225.41      5.94 o
   1   3   4       15.29       11.87      3.33 o
   2   3   4     1525.55     1734.95     43.07 o
   3   3   4      134.38      128.08      4.02 o
   4   3   4      201.58      227.46      6.01 o
   5   3   4       12.35        9.56      3.06 o
   6   3   4        0.23        3.49      5.06 o
   7   3   4      151.73      153.59      8.66 o
   8   3   4      101.82       98.50      6.65 o
   9   3   4       21.81       21.11      7.94 o
  -8   4   4     1732.20     1680.56     63.37 o
  -7   4   4     1990.80     2210.40    127.39 o
  -6   4   4     2903.26     3317.82     60.16 o
  -5   4   4     2203.37     2368.54     47.84 o
  -4   4   4     1826.06     1896.08     18.86 o
  -3   4   4      966.31      985.88     27.79 o
  -2   4   4     1150.53     1029.02     30.76 o
  -1   4   4     2543.65     2456.95     53.11 o
   0   4   4     3341.62     3164.25     44.19 o
   1   4   4     5718.62     5587.76    114.12 o
   2   4   4     3386.78     3334.96     49.92 o
   3   4   4     1355.81     1280.73     15.44 o
   4   4   4      418.49      404.88     17.41 o
   5   4   4      280.04      237.69     22.17 o
   6   4   4      888.24      854.12     82.39 o
   7   4   4      521.63      526.70     18.46 o
   8   4   4      910.17      995.55     23.43 o
  -8   5   4       78.62       76.11      7.90 o
  -7   5   4       25.90       17.67      6.28 o
  -6   5   4       51.88       45.51      5.38 o
  -5   5   4      137.75      128.71      8.51 o
  -4   5   4       92.14       89.09      6.73 o
  -3   5   4      147.57      146.07      4.84 o
  -2   5   4      144.87      137.20      7.15 o
  -1   5   4      133.04      120.40      6.77 o
   0   5   4      670.45      655.96     20.65 o
   1   5   4      212.39      208.86      6.42 o
   2   5   4      712.99      710.05     13.50 o
   3   5   4      893.33      879.07     12.67 o
   4   5   4        0.04        0.28      4.21 o
   5   5   4       42.96       25.76      7.19 o
   6   5   4       14.69        8.06      8.09 o
   7   5   4      270.60      255.37     10.49 o
   8   5   4       86.07       82.42      7.59 o
  -7   6   4        3.93       -0.52      6.75 o
  -6   6   4      372.33      337.29     25.93 o
  -5   6   4     1131.71     1171.10     68.17 o
  -4   6   4     3532.99     3679.41    199.22 o
  -3   6   4     3870.73     4276.34     75.17 o
  -2   6   4     2499.88     2524.28     60.78 o
  -1   6   4     2365.60     2342.18     45.78 o
   0   6   4      563.71      564.76     10.07 o
   1   6   4       30.19       29.84      3.67 o
   2   6   4      146.86      142.39      6.39 o
   3   6   4     2903.57     3026.23     45.96 o
   4   6   4     3201.19     3126.42     73.06 o
   5   6   4     1381.14     1428.43    113.82 o
   6   6   4     1702.16     1722.68    203.83 o
   7   6   4      541.59      551.03     69.78 o
  -7   7   4        2.21       -1.57      7.80 o
  -6   7   4      352.09      310.41     30.05 o
  -5   7   4      319.54      325.02     26.84 o
  -4   7   4      253.82      232.71     12.26 o
  -3   7   4      155.72      144.90      9.51 o
  -2   7   4        9.88        5.98      4.87 o
  -1   7   4      111.53       87.97      4.56 o
   0   7   4      190.61      160.28      9.74 o
   1   7   4       10.12        8.29      4.00 o
   2   7   4      572.84      546.94      8.23 o
   3   7   4      408.72      377.16     23.84 o
   4   7   4       39.76       25.78     11.16 o
   5   7   4       10.78        9.30      8.73 o
   6   7   4      274.15      318.48     31.81 o
   7   7   4      232.36      259.63     44.63 o
  -6   8   4      517.83      556.93     45.73 o
  -5   8   4      296.80      296.06     28.64 o
  -4   8   4      658.47      718.49     20.89 o
  -3   8   4      759.87      794.78     23.15 o
  -2   8   4      979.88      934.19     12.60 o
  -1   8   4     2037.20     1949.81     34.22 o
   0   8   4     2861.58     2936.87     21.86 o
   1   8   4     3434.45     3545.77     69.22 o
   2   8   4     2425.45     2587.77     34.22 o
   3   8   4     1925.90     2068.56     30.19 o
   4   8   4     1166.74     1204.68     24.77 o
   5   8   4      581.86      605.28     19.90 o
   6   8   4      993.60     1213.38     27.60 o
  -5   9   4       45.66       34.34      8.88 o
  -4   9   4      143.62      131.93     16.27 o
  -3   9   4      148.10      154.89     31.75 o
  -2   9   4       92.03       87.72     18.71 o
  -1   9   4       93.38       83.94      6.73 o
   0   9   4      109.28       96.54      6.47 o
   1   9   4       44.32       42.15      6.76 o
   2   9   4        4.44        1.22      8.74 o
   3   9   4       18.89       19.67     14.30 o
   4   9   4        0.00        8.74     15.12 o
  -3  10   4      363.33      382.87     62.36 o
  -2  10   4      258.47      254.23     33.37 o
  -1  10   4      518.95      437.63     11.35 o
   0  10   4      764.41      802.09     52.64 o
   1  10   4      803.60      839.70     48.41 o
   2  10   4      266.38      263.66      9.98 o
   3  10   4      182.34      152.98     16.07 o
  -9   1   5      375.05      389.15     21.32 o
  -8   1   5      351.07      315.37      9.91 o
  -7   1   5     1535.53     1594.84     21.63 o
  -6   1   5     1957.80     1833.76     79.70 o
  -5   1   5      692.33      612.78     20.63 o
  -4   1   5     5321.29     5109.00    152.88 o
  -3   1   5     4751.82     4803.29     70.03 o
  -2   1   5      909.25      796.73      9.02 o
  -1   1   5     2414.84     2313.51     23.23 o
   0   1   5     4807.70     5140.19     36.76 o
   1   1   5     5256.21     5926.27     82.14 o
   2   1   5      997.99      897.87      6.27 o
   3   1   5     3303.30     3044.85     49.03 o
   4   1   5     3123.81     3106.10     22.28 o
   5   1   5     2296.29     2152.12     41.49 o
   6   1   5     1462.41     1461.22     51.17 o
   7   1   5      695.62      696.53     31.99 o
   8   1   5      749.43      755.44     30.62 o
   9   1   5      328.69      337.23     20.63 o
  -9   2   5      224.67      216.05      9.16 o
  -8   2   5        6.15       14.50      6.19 o
  -7   2   5      306.89      304.80     18.87 o
  -6   2   5      521.25      513.79     24.06 o
  -5   2   5     2138.87     2169.08     60.87 o
  -4   2   5     2125.30     2129.20     56.07 o
  -3   2   5      799.75      839.77     19.13 o
  -2   2   5     3067.00     3564.51     40.76 o
  -1   2   5      437.63      451.16      9.02 o
   0   2   5       41.99       39.64      4.87 o
   1   2   5     1587.55     1615.98     10.54 o
   2   2   5     1906.59     1840.71     38.06 o
   3   2   5      386.68      380.79      4.99 o
   4   2   5       18.42       15.16      2.99 o
   5   2   5     1364.49     1295.63     32.74 o
   6   2   5     1834.37     1791.20     39.15 o
   7   2   5      493.57      496.55     25.11 o
   8   2   5       29.82       24.86      6.58 o
   9   2   5       76.98       72.71     11.04 o
  -9   3   5      813.42      881.86     50.39 o
  -8   3   5     1162.11     1091.61     49.78 o
  -7   3   5     1231.11     1372.16     36.66 o
  -6   3   5     1698.34     1920.02     21.56 o
  -5   3   5     1154.00     1294.16     10.91 o
  -4   3   5     1274.08     1267.53     29.68 o
  -3   3   5     2218.79     2199.22     47.93 o
  -2   3   5     9078.89    10233.73    139.11 o
  -1   3   5    12032.19    13360.39    217.57 o
   0   3   5    16444.54    18484.78    181.12 o
   1   3   5    14062.47    14576.21     31.24 o
   2   3   5     3677.75     3666.03     43.24 o
   3   3   5     7959.68     8207.02     38.45 o
   4   3   5     3358.85     3408.70     44.01 o
   5   3   5      728.20      666.17     21.30 o
   6   3   5     1690.44     1677.32     40.13 o
   7   3   5     1942.26     2054.03    107.57 o
   8   3   5     1836.03     1973.37     95.04 o
  -8   4   5        0.99        0.48      7.99 o
  -7   4   5      166.69      166.02     12.07 o
  -6   4   5      851.79      883.41     30.99 o
  -5   4   5     1817.96     1900.56     44.18 o
  -4   4   5      545.20      544.25     17.77 o
  -3   4   5       19.73       21.43      3.31 o
  -2   4   5        0.65       -1.50      2.87 o
  -1   4   5      554.15      585.98      9.22 o
   0   4   5        0.30        0.76      2.44 o
   1   4   5     1973.22     2047.29     30.09 o
   2   4   5      228.81      234.12      7.99 o
   3   4   5       86.82       79.95      3.27 o
   4   4   5       11.51       10.68      3.20 o
   5   4   5      682.76      582.31      8.74 o
   6   4   5     1784.28     1873.02     44.05 o
   7   4   5      734.15      746.17     28.18 o
   8   4   5       14.55       16.78      7.10 o
  -8   5   5      297.20      299.91     21.17 o
  -7   5   5      586.19      594.34     47.06 o
  -6   5   5      903.72      903.16     69.38 o
  -5   5   5     1397.23     1537.75     39.93 o
  -4   5   5     3723.91     3930.81     41.70 o
  -3   5   5     1358.99     1321.01     25.97 o
  -2   5   5     1006.41      978.11     33.08 o
  -1   5   5      420.98      384.98      9.14 o
   0   5   5       66.04       49.92      2.72 o
   1   5   5      101.29      102.22      5.09 o
   2   5   5      400.82      398.13      6.30 o
   3   5   5      880.54      862.00     15.07 o
   4   5   5     1079.24     1070.24     32.07 o
   5   5   5     1664.11     1609.30    147.50 o
   6   5   5     1125.22     1073.07     95.08 o
   7   5   5      276.75      279.85     16.81 o
   8   5   5      272.19      266.23     22.74 o
  -7   6   5       38.26       37.16      7.06 o
  -6   6   5       15.37       10.49      5.94 o
  -5   6   5       78.07       69.39      8.84 o
  -4   6   5      317.40      275.64     14.14 o
  -3   6   5      131.10      144.99      6.10 o
  -2   6   5      441.53      445.65     10.33 o
  -1   6   5      527.37      483.71     12.81 o
   0   6   5       82.89       63.64      3.45 o
   1   6   5       49.77       35.54      4.13 o
   2   6   5      243.45      222.56      5.18 o
   3   6   5      175.96      167.59      4.64 o
   4   6   5      135.95      130.64      5.40 o
   5   6   5      135.45      145.04     27.03 o
   6   6   5       18.66       12.08      9.37 o
   7   6   5       30.78       26.02     10.50 o
  -7   7   5      163.17      150.03      7.88 o
  -6   7   5      661.22      694.27     48.22 o
  -5   7   5     1333.04     1412.06     82.07 o
  -4   7   5     1574.02     1716.11     89.08 o
  -3   7   5     1441.14     1668.43     77.22 o
  -2   7   5     2372.59     2403.42     17.66 o
  -1   7   5     2416.89     2360.71     19.50 o
   0   7   5     2178.47     2037.66     76.01 o
   1   7   5     2787.59     2851.06     63.45 o
   2   7   5     3064.88     3273.74     41.16 o
   3   7   5     3014.33     3276.01     37.20 o
   4   7   5     1275.73     1427.45     15.03 o
   5   7   5     1600.34     1699.59    116.33 o
   6   7   5     1299.77     1407.99     91.90 o
  -6   8   5       98.19       88.70      7.82 o
  -5   8   5      104.53       91.43      7.21 o
  -4   8   5       17.15        3.69      7.05 o
  -3   8   5      330.80      341.25     18.56 o
  -2   8   5      915.40      900.84     27.85 o
  -1   8   5      305.75      242.75      8.57 o
   0   8   5       47.15       43.53      5.76 o
   1   8   5      109.59      109.84      6.11 o
   2   8   5      722.66      741.68     26.33 o
   3   8   5      136.09      124.86      7.64 o
   4   8   5       12.51       -3.02     13.07 o
   5   8   5        2.16      -11.91     14.55 o
  -4   9   5      151.47      119.37     14.31 o
  -3   9   5       33.07       23.27      9.26 o
  -2   9   5     1263.92     1281.77    116.49 o
  -1   9   5     2355.01     2312.34     70.97 o
   0   9   5     1522.70     1573.72     26.63 o
   1   9   5     2012.37     2194.96     65.77 o
   2   9   5      938.87      946.36     48.55 o
   3   9   5      334.66      285.60      9.50 o
   4   9   5      204.02      191.38     14.87 o
  -2  10   5      247.78      226.77     39.68 o
  -1  10   5        7.95        2.81      8.29 o
   0  10   5       19.16       13.68      8.20 o
   1  10   5       11.11       17.58     10.43 o
   2  10   5       40.78       25.67     10.60 o
  -9   0   6      176.93      153.73     19.80 o
  -8   0   6      201.79      199.73     19.92 o
  -7   0   6      698.04      602.80     31.58 o
  -6   0   6     2169.02     1899.85    152.06 o
  -5   0   6     5233.34     5453.03     25.76 o
  -4   0   6     4210.02     4031.52     84.91 o
  -3   0   6      719.85      676.72     14.90 o
  -2   0   6     2499.49     2531.48     13.14 o
  -1   0   6      124.37      123.99     10.73 o
   0   0   6        8.81       17.70      4.65 o
   1   0   6     1244.26     1270.69     27.24 o
   2   0   6     1990.35     2006.75     41.73 o
   3   0   6     9264.14     9980.50     82.92 o
   4   0   6     7259.69     7391.67    199.20 o
   5   0   6     2632.16     2629.94     67.83 o
   6   0   6      321.18      317.18     16.42 o
   7   0   6      435.49      423.63     28.86 o
   8   0   6      889.98      946.44     62.67 o
   9   0   6      325.09      362.36     37.85 o
  -9   1   6       34.08       25.29      9.10 o
  -8   1   6       46.26       38.03      7.56 o
  -7   1   6      469.47      442.98     25.29 o
  -6   1   6     1174.05     1109.37     32.00 o
  -5   1   6      154.72      150.88      3.12 o
  -4   1   6      136.21      140.08      3.51 o
  -3   1   6       39.21       40.51      2.52 o
  -2   1   6      328.75      318.37      3.66 o
  -1   1   6      366.39      367.41     10.83 o
   0   1   6        1.87       -0.02      3.94 o
   1   1   6        0.03        2.43      2.17 o
   2   1   6        6.11       12.06      2.54 o
   3   1   6      146.28      126.00      3.20 o
   4   1   6     1444.51     1394.03     35.47 o
   5   1   6     1632.12     1590.53     47.66 o
   6   1   6      493.06      477.00     19.51 o
   7   1   6       32.72       33.71      5.37 o
   8   1   6        2.86        4.72      6.30 o
   9   1   6       20.50       24.02      7.72 o
  -9   2   6      913.83      960.66     26.60 o
  -8   2   6      832.90      829.69     41.09 o
  -7   2   6     1517.95     1425.89     75.44 o
  -6   2   6      958.99     1089.00     33.74 o
  -5   2   6      822.84      875.22     20.84 o
  -4   2   6     3344.78     3348.10    105.33 o
  -3   2   6     2387.85     2245.38     57.72 o
  -2   2   6     6890.10     6907.17    116.63 o
  -1   2   6     8747.44     9201.79    186.27 o
   0   2   6    11381.65    12308.48    225.45 o
   1   2   6    10587.38    10942.42    124.57 o
   2   2   6     2387.55     2113.58     29.51 o
   3   2   6     1892.20     1837.30     19.91 o
   4   2   6     1477.21     1433.43     18.01 o
   5   2   6     2163.27     2122.20     53.44 o
   6   2   6     1244.13     1222.99     44.92 o
   7   2   6     1415.94     1396.66     62.24 o
   8   2   6     1096.90     1084.93     71.52 o
   9   2   6      270.36      249.71     13.40 o
  -9   3   6        0.81        5.80      9.87 o
  -8   3   6        0.28        3.97      7.56 o
  -7   3   6        5.70        8.57      5.35 o
  -6   3   6       37.40       29.92      4.59 o
  -5   3   6       16.87       14.19      4.70 o
  -4   3   6        5.97       12.30      2.77 o
  -3   3   6       82.35       88.94      3.53 o
  -2   3   6       11.37        5.45      2.71 o
  -1   3   6       21.88       31.81      1.90 o
   0   3   6       65.59       60.15      3.75 o
   1   3   6        1.52        7.76      3.42 o
   2   3   6        0.10        2.16      2.21 o
   3   3   6      161.82      158.59      3.21 o
   4   3   6      123.11      113.46      6.84 o
   5   3   6        1.86        1.68      3.26 o
   6   3   6       71.19       64.91      4.84 o
   7   3   6       52.29       45.38      5.85 o
   8   3   6       51.24       40.05      6.95 o
  -8   4   6     1044.75      948.95     15.98 o
  -7   4   6      964.75      987.41     64.86 o
  -6   4   6     1122.38     1175.59     33.76 o
  -5   4   6     1031.68     1013.34     36.05 o
  -4   4   6     1057.56      971.51     21.48 o
  -3   4   6     2659.58     2816.69     42.63 o
  -2   4   6     5016.66     5311.73     93.31 o
  -1   4   6     3338.22     3432.43     51.85 o
   0   4   6     6423.30     6650.04     34.56 o
   1   4   6     4402.39     4491.61     57.52 o
   2   4   6     1511.95     1497.45     40.46 o
   3   4   6     1496.47     1467.51     23.83 o
   4   4   6      586.89      587.87     13.93 o
   5   4   6     1920.09     1882.55     62.69 o
   6   4   6     2379.45     2488.79     18.81 o
   7   4   6     1332.76     1499.58     30.02 o
   8   4   6     1274.47     1320.14     52.11 o
  -8   5   6      118.44      117.45     18.35 o
  -7   5   6      506.06      458.33     30.88 o
  -6   5   6      326.57      298.68     21.88 o
  -5   5   6      172.09      154.61      9.50 o
  -4   5   6      176.37      182.28     11.35 o
  -3   5   6      472.91      503.60     15.54 o
  -2   5   6       17.74       11.70      3.87 o
  -1   5   6      284.38      250.07      7.04 o
   0   5   6       33.88       24.57      4.14 o
   1   5   6      666.16      633.23     20.62 o
   2   5   6      106.94       83.02      4.08 o
   3   5   6       47.60       38.68      5.01 o
   4   5   6      270.91      212.16      4.40 o
   5   5   6      480.70      412.67     47.94 o
   6   5   6      240.26      238.90     29.47 o
   7   5   6       45.89       47.76      8.01 o
   8   5   6        0.01        8.65      9.46 o
  -7   6   6      275.82      230.43     19.99 o
  -6   6   6      980.51      998.25     79.08 o
  -5   6   6     1648.97     1716.48    111.49 o
  -4   6   6     1862.10     1961.63    110.88 o
  -3   6   6      447.23      460.91     19.31 o
  -2   6   6      728.83      706.54     33.15 o
  -1   6   6      144.25      140.68      7.14 o
   0   6   6       93.91       66.91      7.68 o
   1   6   6      299.03      299.49     12.27 o
   2   6   6     2140.35     2229.72     18.49 o
   3   6   6     3108.15     3147.87     49.46 o
   4   6   6     2239.46     2198.59    155.63 o
   5   6   6     1483.65     1476.68     91.74 o
   6   6   6      210.93      200.23     23.17 o
   7   6   6      110.46      115.92     13.61 o
  -6   7   6      586.39      577.63     63.48 o
  -5   7   6       75.07       65.57      9.08 o
  -4   7   6       43.64       40.71      5.29 o
  -3   7   6      108.71      111.50     10.62 o
  -2   7   6       66.99       66.39      8.56 o
  -1   7   6      184.82      148.59      9.09 o
   0   7   6        0.01       -3.22      5.18 o
   1   7   6      160.02      144.43      9.47 o
   2   7   6        6.84        1.41      5.25 o
   3   7   6      209.89      168.56      9.03 o
   4   7   6      544.15      539.35     10.36 o
   5   7   6     1347.83     1514.67     27.67 o
   6   7   6      457.64      468.61     18.80 o
  -5   8   6      691.03      732.32     62.78 o
  -4   8   6     1337.42     1389.91    194.68 o
  -3   8   6     1984.22     2110.68    197.00 o
  -2   8   6     3124.70     3275.14    267.73 o
  -1   8   6     3532.06     3643.19     25.97 o
   0   8   6     4407.12     4443.25     49.22 o
   1   8   6     3460.11     3531.81     76.05 o
   2   8   6     2064.39     2211.34     48.71 o
   3   8   6     1355.36     1408.00     51.93 o
   4   8   6      427.80      501.76     18.43 o
   5   8   6      895.06     1050.67     25.39 o
  -4   9   6       52.96       47.58     12.51 o
  -3   9   6       17.90       12.55      9.81 o
  -2   9   6       14.98        0.34      9.28 o
  -1   9   6        1.38       -3.90      7.22 o
   0   9   6       64.61       49.75      6.99 o
   1   9   6      189.15      154.17     12.00 o
   2   9   6       86.90       89.94      9.46 o
   3   9   6      134.87      136.52      9.81 o
   4   9   6      443.73      500.90     19.64 o
  -2  10   6      112.48      100.64     10.97 o
  -1  10   6      204.68      200.30     15.10 o
   0  10   6      405.61      370.59     25.27 o
   1  10   6      147.57      128.45     10.68 o
   2  10   6       55.66       47.17     11.17 o
  -9   1   7      111.13       92.54      9.27 o
  -8   1   7      394.02      388.83     18.11 o
  -7   1   7     1164.31     1230.33     33.05 o
  -6   1   7     1005.93     1019.45     50.21 o
  -5   1   7     3837.18     3854.24    120.88 o
  -4   1   7     4933.53     4986.64     79.29 o
  -3   1   7      885.97      829.04      6.16 o
  -2   1   7      688.67      577.47      8.09 o
  -1   1   7      631.14      584.09      6.98 o
   0   1   7     2672.23     2745.38     66.39 o
   1   1   7     2650.52     2542.98     41.10 o
   2   1   7     7386.20     7499.65    103.98 o
   3   1   7     8285.42     8726.47     85.28 o
   4   1   7     2578.13     2620.20     45.05 o
   5   1   7     1545.05     1553.67     51.01 o
   6   1   7      940.11      960.35     43.89 o
   7   1   7      843.55      867.47     50.53 o
   8   1   7      489.79      541.86     41.14 o
  -9   2   7      166.45      167.55     12.32 o
  -8   2   7      196.25      186.05      8.51 o
  -7   2   7       13.29       14.00      6.47 o
  -6   2   7       40.37       45.66      4.69 o
  -5   2   7       64.07       66.57      3.32 o
  -4   2   7      208.77      199.13      6.16 o
  -3   2   7      741.83      756.79     16.05 o
  -2   2   7       26.00       26.19      2.95 o
  -1   2   7        3.97        3.95      3.97 o
   0   2   7        6.59        7.24      4.09 o
   1   2   7      133.75      141.94      4.31 o
   2   2   7      352.54      311.44      5.06 o
   3   2   7      628.53      589.54     10.57 o
   4   2   7      917.53      871.38     22.35 o
   5   2   7      756.02      746.69     20.04 o
   6   2   7      116.42      106.16      5.03 o
   7   2   7       35.55       20.51      5.91 o
   8   2   7       63.94       62.70      6.77 o
  -8   3   7     1459.98     1363.19     65.04 o
  -7   3   7     1401.92     1455.18    102.32 o
  -6   3   7      474.86      474.73     21.02 o
  -5   3   7      522.24      462.89     25.43 o
  -4   3   7     1487.85     1437.84     51.97 o
  -3   3   7     4706.67     5025.98     72.22 o
  -2   3   7    13750.25    14951.22    157.92 o
  -1   3   7    17065.81    18720.53    164.28 o
   0   3   7    11292.70    11951.52     67.27 o
   1   3   7      790.74      701.36     11.51 o
   2   3   7      803.44      747.31     15.51 o
   3   3   7     1166.59     1206.19     25.53 o
   4   3   7      101.27       89.75      4.93 o
   5   3   7     1744.86     1677.46     36.33 o
   6   3   7     2320.70     2409.38    105.34 o
   7   3   7     1573.21     1612.94     79.20 o
   8   3   7      632.03      653.35     36.69 o
  -8   4   7      238.16      208.71     18.44 o
  -7   4   7      396.42      417.84     24.24 o
  -6   4   7      105.42      108.30      9.07 o
  -5   4   7        5.36        0.01      4.48 o
  -4   4   7      107.85       99.36      3.55 o
  -3   4   7      271.60      258.30      7.11 o
  -2   4   7     1212.56     1208.29     28.74 o
  -1   4   7      262.71      250.82      3.63 o
   0   4   7      443.97      459.70      7.86 o
   1   4   7       66.97       61.29      4.15 o
   2   4   7     2215.71     2226.45     39.45 o
   3   4   7      444.29      423.59      8.59 o
   4   4   7      739.63      770.57     27.38 o
   5   4   7     1823.35     1815.71     84.07 o
   6   4   7      522.76      512.92     17.32 o
   7   4   7        3.31       14.68      7.60 o
   8   4   7       87.25      101.34      8.93 o
  -8   5   7      230.19      214.98     25.77 o
  -7   5   7      768.05      750.52     68.37 o
  -6   5   7      554.48      469.67     11.25 o
  -5   5   7      669.79      631.36     37.02 o
  -4   5   7      717.10      698.47     50.47 o
  -3   5   7      276.77      263.79     13.57 o
  -2   5   7      387.74      393.98     19.78 o
  -1   5   7       65.83       60.22      4.28 o
   0   5   7      834.92      795.51     14.00 o
   1   5   7     2574.66     2684.67     37.07 o
   2   5   7     2245.52     2284.96     42.15 o
   3   5   7     1928.71     2090.06     52.44 o
   4   5   7     2400.32     2431.47     50.52 o
   5   5   7     2373.22     2185.88     23.74 o
   6   5   7      821.68      923.95     13.91 o
   7   5   7     1051.26     1185.65    121.79 o
  -7   6   7       61.19       66.88      7.11 o
  -6   6   7       31.14       34.91      6.45 o
  -5   6   7      195.90      192.03     15.04 o
  -4   6   7        2.48       -1.52      4.72 o
  -3   6   7      308.05      255.47     13.51 o
  -2   6   7        8.22        3.70      4.48 o
  -1   6   7      138.34      147.66      6.47 o
   0   6   7      396.66      388.13     16.72 o
   1   6   7       60.73       48.77      4.80 o
   2   6   7      223.88      211.19      7.02 o
   3   6   7      573.14      582.71     18.51 o
   4   6   7      354.58      344.95     17.49 o
   5   6   7      275.88      252.75     36.29 o
   6   6   7       82.43       73.05      9.63 o
   7   6   7       48.21       34.01     11.41 o
  -6   7   7     1529.13     1714.91    142.50 o
  -5   7   7     2644.25     2858.43    209.52 o
  -4   7   7     1725.08     1860.72    106.48 o
  -3   7   7     2275.86     2451.53    286.04 o
  -2   7   7     1944.43     1951.01    178.69 o
  -1   7   7      254.42      246.67     19.76 o
   0   7   7     1831.06     1818.58     35.09 o
   1   7   7     3296.49     3370.24     82.58 o
   2   7   7     2318.65     2343.37     27.21 o
   3   7   7     2137.16     2251.19     19.82 o
   4   7   7     1104.63     1144.65     47.47 o
   5   7   7      491.65      487.31     18.16 o
   6   7   7       45.23       36.66     11.30 o
  -5   8   7       46.30       57.74     18.21 o
  -4   8   7      203.95      218.34     43.37 o
  -3   8   7      124.78      140.34     31.72 o
  -2   8   7      112.57      108.51     17.18 o
  -1   8   7       45.17       28.51      6.40 o
   0   8   7      503.10      530.60     21.37 o
   1   8   7      202.56      208.60     13.13 o
   2   8   7       89.23       79.79      6.22 o
   3   8   7       25.39       24.86      8.74 o
   4   8   7       20.79       35.96     14.42 o
   5   8   7       38.29       49.32     15.63 o
  -4   9   7      196.77      216.81     40.11 o
  -3   9   7      824.56      879.24     92.39 o
  -2   9   7     1943.21     2091.02    268.25 o
  -1   9   7     1775.13     1744.15     26.87 o
   0   9   7      896.31      848.05     39.01 o
   1   9   7      319.43      328.60     19.48 o
   2   9   7      215.41      219.71     22.92 o
   3   9   7      146.49      131.18     13.03 o
  -1  10   7        1.58        3.54     11.70 o
   0  10   7      114.11       96.79      8.52 o
   1  10   7       27.02       31.37     11.29 o
  -9   0   8       62.05       53.93     14.44 o
  -8   0   8      212.82      186.46     14.44 o
  -7   0   8      617.13      543.19     53.84 o
  -6   0   8     1809.08     1728.68    138.37 o
  -5   0   8     1958.21     1994.93    125.30 o
  -4   0   8       83.58       69.87      7.56 o
  -3   0   8      222.52      231.12     11.67 o
  -2   0   8     1355.22     1395.45     11.74 o
  -1   0   8      234.12      223.87     10.75 o
   0   0   8     6492.91     6589.49    152.34 o
   1   0   8     4231.74     3996.26     82.01 o
   2   0   8     7917.89     8189.25    392.00 o
   3   0   8    10845.12    11722.66    565.19 o
   4   0   8     3566.78     3516.12    242.32 o
   5   0   8     1708.24     1701.31    116.18 o
   6   0   8     2536.24     2609.12    191.30 o
   7   0   8     2350.31     2523.83    232.81 o
   8   0   8     1380.39     1506.04    140.11 o
  -9   1   8      156.75      158.72     16.03 o
  -8   1   8      240.07      238.88     10.31 o
  -7   1   8      327.11      293.33     21.74 o
  -6   1   8       39.23       44.20      6.33 o
  -5   1   8     1377.57     1321.65     41.13 o
  -4   1   8     2078.33     2024.43     42.59 o
  -3   1   8      626.98      587.39     17.55 o
  -2   1   8     1485.77     1505.28     11.65 o
  -1   1   8      154.43      169.27      6.57 o
   0   1   8       12.10       20.54      3.98 o
   1   1   8      916.60      949.39      7.51 o
   2   1   8      577.22      547.80      6.75 o
   3   1   8     3465.03     3720.08     64.45 o
   4   1   8     4574.95     4723.01    158.55 o
   5   1   8      328.12      327.61     16.30 o
   6   1   8       34.73       35.48      4.81 o
   7   1   8      114.28      103.99      6.63 o
   8   1   8      394.12      400.29     22.76 o
  -8   2   8      846.32      759.64     13.67 o
  -7   2   8     1328.05     1254.76     52.79 o
  -6   2   8     1088.28     1065.82     36.45 o
  -5   2   8     2588.56     2683.36     38.65 o
  -4   2   8     5236.31     5327.20    171.82 o
  -3   2   8     7032.34     7015.89    224.13 o
  -2   2   8     7359.28     7435.41    145.56 o
  -1   2   8     6236.25     6302.85    116.05 o
   0   2   8     3746.70     3592.96     50.35 o
   1   2   8     1802.79     1776.97     57.94 o
   2   2   8     1751.45     1663.52     41.60 o
   3   2   8      193.20      165.16      5.12 o
   4   2   8      912.20      914.07     21.20 o
   5   2   8     1408.30     1439.49     48.92 o
   6   2   8      357.97      333.53     12.76 o
   7   2   8      685.88      642.74     27.73 o
   8   2   8      112.62      112.11      7.02 o
  -8   3   8       17.82       22.11      8.09 o
  -7   3   8       12.46       14.18      5.83 o
  -6   3   8        3.15        6.73      4.95 o
  -5   3   8        4.33        7.43      4.64 o
  -4   3   8       17.07       14.23      3.00 o
  -3   3   8       42.85       40.58      3.14 o
  -2   3   8      675.67      724.22     19.11 o
  -1   3   8      576.58      545.69     17.41 o
   0   3   8      571.45      543.61     11.22 o
   1   3   8     1185.52     1206.13     16.09 o
   2   3   8      468.19      445.40     13.21 o
   3   3   8      122.65      126.52      4.27 o
   4   3   8      141.47      150.59      8.55 o
   5   3   8       25.47       15.34      3.52 o
   6   3   8       62.95       40.36      4.55 o
   7   3   8        0.05       -3.78      7.22 o
   8   3   8        0.06       -4.64      8.72 o
  -8   4   8      401.93      339.26     11.06 o
  -7   4   8      354.19      299.41     15.48 o
  -6   4   8      160.06      140.15     10.81 o
  -5   4   8      825.87      819.05     24.29 o
  -4   4   8      877.63      854.83     25.26 o
  -3   4   8     1941.37     2103.55     30.17 o
  -2   4   8     2303.60     2286.93     78.00 o
  -1   4   8     1037.28      989.52     11.48 o
   0   4   8     2821.77     2799.33     65.43 o
   1   4   8     1747.15     1794.00     39.39 o
   2   4   8     1898.80     1944.21     48.21 o
   3   4   8     2014.12     2176.71     21.66 o
   4   4   8     2403.29     2323.13     50.70 o
   5   4   8     2618.93     2594.91     95.59 o
   6   4   8     1348.53     1385.59     36.36 o
   7   4   8     1389.83     1511.49    162.49 o
  -7   5   8      139.85      155.84     17.34 o
  -6   5   8        6.06        4.99      5.86 o
  -5   5   8      244.03      222.00     14.93 o
  -4   5   8      406.79      431.85     24.72 o
  -3   5   8      308.75      280.24     14.70 o
  -2   5   8       10.95       11.44      4.07 o
  -1   5   8      423.82      399.86     14.48 o
   0   5   8      743.78      698.76     13.57 o
   1   5   8      588.64      550.90      7.84 o
   2   5   8        6.84        6.35      4.47 o
   3   5   8      455.02      408.82     21.11 o
   4   5   8      672.76      620.55     23.97 o
   5   5   8       51.90       48.46      6.26 o
   6   5   8       65.32       44.48      9.25 o
   7   5   8      339.66      365.31     47.03 o
  -7   6   8     1580.07     1776.29    153.95 o
  -6   6   8     1993.51     2245.05    149.16 o
  -5   6   8     1357.24     1414.93    113.71 o
  -4   6   8      506.89      531.03     35.91 o
  -3   6   8      454.25      451.10     26.74 o
  -2   6   8      366.97      358.02     44.06 o
  -1   6   8      736.99      712.93     20.79 o
   0   6   8     2725.58     2782.79     62.01 o
   1   6   8     2930.07     3032.94     60.45 o
   2   6   8     3836.46     3909.30     40.18 o
   3   6   8     3172.89     3323.95     53.77 o
   4   6   8     1238.15     1219.84     89.31 o
   5   6   8      417.82      367.22     52.85 o
   6   6   8      197.55      176.17     18.62 o
  -6   7   8        4.81        7.21      8.57 o
  -5   7   8      273.16      219.15      9.32 o
  -4   7   8      211.42      193.39     42.30 o
  -3   7   8      181.38      172.12     33.89 o
  -2   7   8      131.29      109.03      7.45 o
  -1   7   8        1.34        3.91      5.84 o
   0   7   8       33.04       34.13      5.86 o
   1   7   8        2.03        2.88      5.74 o
   2   7   8       50.03       48.81      5.75 o
   3   7   8      307.01      320.97     29.03 o
   4   7   8      655.70      661.01     23.59 o
   5   7   8      106.53      107.39     14.54 o
   6   7   8       74.55       72.88     16.29 o
  -5   8   8      541.70      570.88     63.96 o
  -4   8   8     1448.05     1550.39    194.90 o
  -3   8   8     1972.52     2144.85    173.65 o
  -2   8   8     1933.43     2057.88    209.42 o
  -1   8   8     1484.68     1523.65     18.28 o
   0   8   8     1145.51     1188.84     42.99 o
   1   8   8      369.93      339.44     28.41 o
   2   8   8      179.20      158.01      8.33 o
   3   8   8       72.11       54.80     13.59 o
   4   8   8      422.20      453.79     18.25 o
   5   8   8      919.67     1065.32     26.32 o
  -3   9   8        1.29        5.20     10.47 o
  -2   9   8       25.76       35.89      9.85 o
  -1   9   8      244.40      248.79     24.59 o
   0   9   8      333.49      353.54     24.84 o
   1   9   8      123.86      124.31      7.94 o
   2   9   8       46.08       51.55      9.94 o
   3   9   8       83.56       83.61     10.49 o
  -8   1   9      896.27      912.52     26.18 o
  -7   1   9      820.45      815.35     33.58 o
  -6   1   9      979.30      993.94     36.05 o
  -5   1   9     1791.04     1768.87     46.39 o
  -4   1   9      944.33      940.76     15.69 o
  -3   1   9     1332.93     1309.96     14.83 o
  -2   1   9     2201.48     2081.17     10.75 o
  -1   1   9     4035.97     4048.97     71.49 o
   0   1   9     4156.02     4006.31     55.63 o
   1   1   9     5345.74     5509.80     56.95 o
   2   1   9     8602.89     9135.17    223.61 o
   3   1   9     1924.55     1945.70     60.06 o
   4   1   9     1495.19     1486.47     75.73 o
   5   1   9     2448.67     2462.62    120.25 o
   6   1   9     1101.17     1138.71     62.20 o
   7   1   9      790.44      815.99     44.33 o
   8   1   9     1118.55     1230.43     77.27 o
  -8   2   9      140.52      114.56      8.00 o
  -7   2   9       23.70       24.75      8.37 o
  -6   2   9      198.24      196.37      9.16 o
  -5   2   9      860.58      930.40     19.91 o
  -4   2   9     1504.36     1489.08     45.50 o
  -3   2   9      731.91      697.40     15.88 o
  -2   2   9       32.24       32.62      3.57 o
  -1   2   9      150.95      157.91      4.35 o
   0   2   9        9.82        2.45      4.49 o
   1   2   9       12.46        4.17      4.86 o
   2   2   9     1399.79     1431.23     21.54 o
   3   2   9     1848.95     1814.89     46.46 o
   4   2   9       21.62       30.17      3.75 o
   5   2   9       34.09       23.74      3.61 o
   6   2   9       28.06       26.43      4.07 o
   7   2   9      500.18      439.23     19.22 o
   8   2   9      445.79      429.45      9.71 o
  -8   3   9      422.90      386.52     28.16 o
  -7   3   9      306.86      296.11     22.83 o
  -6   3   9      853.98      803.71     54.68 o
  -5   3   9     2849.35     2873.72     28.41 o
  -4   3   9     1897.74     1875.83     54.73 o
  -3   3   9     4801.21     4983.86     70.29 o
  -2   3   9     5995.23     6215.60    115.69 o
  -1   3   9     1530.54     1498.18     42.56 o
   0   3   9      197.24      163.64      5.14 o
   1   3   9       53.43       47.04      4.59 o
   2   3   9      335.79      344.14     14.18 o
   3   3   9      502.70      514.86     12.99 o
   4   3   9     1446.63     1373.16     39.84 o
   5   3   9     1226.56     1195.28     34.63 o
   6   3   9     1166.78     1048.67     44.85 o
   7   3   9      641.33      614.09     61.98 o
   8   3   9        8.40        6.31     11.49 o
  -8   4   9      144.58      118.52      8.97 o
  -7   4   9        0.22        0.54      6.40 o
  -6   4   9      535.53      497.36     25.20 o
  -5   4   9      474.39      452.88     26.17 o
  -4   4   9      482.04      485.75     25.62 o
  -3   4   9     1553.52     1492.55     48.57 o
  -2   4   9       55.48       49.39      5.51 o
  -1   4   9      424.35      390.74      7.00 o
   0   4   9      140.98      121.14      5.42 o
   1   4   9      933.12      933.36     18.62 o
   2   4   9      686.04      681.84     14.39 o
   3   4   9      622.59      628.43     15.73 o
   4   4   9      191.21      178.42      5.58 o
   5   4   9        0.01        2.58      6.07 o
   6   4   9      309.27      291.33     22.50 o
   7   4   9      600.21      620.64     69.77 o
  -7   5   9      817.17      905.70     77.31 o
  -6   5   9      563.15      528.56     34.22 o
  -5   5   9      622.99      658.50     41.25 o
  -4   5   9      814.91      923.42     48.17 o
  -3   5   9      665.22      729.56     39.90 o
  -2   5   9      241.61      283.61     23.69 o
  -1   5   9     2321.04     2217.32     90.84 o
   0   5   9     4858.39     4994.97     67.22 o
   1   5   9     4425.95     4616.54     75.89 o
   2   5   9     5770.02     5998.92     64.15 o
   3   5   9     2958.92     2975.43     70.57 o
   4   5   9     2611.86     2618.73     78.32 o
   5   5   9     1759.55     1657.68     36.78 o
   6   5   9      909.12      982.51    153.97 o
   7   5   9     1273.56     1455.06    172.57 o
  -6   6   9       16.86       26.03      6.79 o
  -5   6   9        1.68        0.94      6.86 o
  -4   6   9       91.75       83.03     20.91 o
  -3   6   9      121.77      101.05     18.30 o
  -2   6   9      108.25       79.02      7.13 o
  -1   6   9      773.60      775.71     27.08 o
   0   6   9      647.40      615.08     20.06 o
   1   6   9       72.03       55.65      5.73 o
   2   6   9      263.23      255.48      8.36 o
   3   6   9       70.58       66.88      5.62 o
   4   6   9       39.52       31.65      9.96 o
   5   6   9        3.70       17.18     12.96 o
   6   6   9        0.10      -10.67     10.67 o
  -6   7   9      752.31      869.45    152.02 o
  -5   7   9      968.76     1009.72    158.87 o
  -4   7   9      828.24      881.40    122.77 o
  -3   7   9     1319.16     1298.63    158.45 o
  -2   7   9      532.57      512.19     77.76 o
  -1   7   9      894.94      908.52     43.47 o
   0   7   9     2315.77     2266.54     52.37 o
   1   7   9      789.59      785.93     38.14 o
   2   7   9      543.26      507.84     18.48 o
   3   7   9      558.71      577.49     11.86 o
   4   7   9      238.81      194.02     16.76 o
   5   7   9       53.69       48.32     15.06 o
  -5   8   9      114.40       85.00     19.99 o
  -4   8   9      135.77      131.22     37.09 o
  -3   8   9        0.11       -0.90      9.20 o
  -2   8   9      239.44      246.19     59.85 o
  -1   8   9      799.69      794.75     36.92 o
   0   8   9      303.51      310.91     11.30 o
   1   8   9        0.17        1.33      6.89 o
   2   8   9       42.67       33.15      7.09 o
   3   8   9      149.50      154.37     10.30 o
   4   8   9       56.58       74.97     16.19 o
  -3   9   9     1427.61     1633.00    237.61 o
  -2   9   9     1211.47     1401.56    146.10 o
  -1   9   9      746.99      727.55     37.09 o
   0   9   9      278.08      221.01     20.27 o
   1   9   9       78.77       67.51      8.11 o
   2   9   9      189.42      166.07     10.59 o
  -8   0  10     1481.14     1558.69     29.30 o
  -7   0  10     2664.02     2851.97    167.14 o
  -6   0  10     2177.07     2230.32    131.43 o
  -5   0  10      431.49      429.67      8.23 o
  -4   0  10       10.23        3.50      5.59 o
  -3   0  10      869.55      866.79     42.81 o
  -2   0  10     2881.19     2879.58     18.60 o
  -1   0  10     7077.41     7078.32     28.92 o
   0   0  10    11855.37    11792.37    144.81 o
   1   0  10    14071.80    15218.19    521.94 o
   2   0  10     8628.30     9529.01     38.08 o
   3   0  10     1575.06     1589.74    136.90 o
   4   0  10      884.31      904.55     87.27 o
   5   0  10      426.12      455.02     52.58 o
   6   0  10     1421.49     1492.48    160.10 o
   7   0  10     2370.19     2478.85    270.14 o
   8   0  10     1776.26     1924.44    243.67 o
  -8   1  10       32.40       23.13      8.61 o
  -7   1  10       74.67       76.91      8.78 o
  -6   1  10      326.95      328.06     16.54 o
  -5   1  10      475.46      418.11      5.32 o
  -4   1  10      108.17      103.44      3.71 o
  -3   1  10       97.07       89.31      5.42 o
  -2   1  10        4.31        1.81      6.47 o
  -1   1  10       73.66       69.98      5.51 o
   0   1  10       36.71       41.56      5.75 o
   1   1  10       79.56       77.63      4.04 o
   2   1  10      334.52      331.18      9.77 o
   3   1  10       58.02       59.63      5.16 o
   4   1  10       61.17       61.30      3.36 o
   5   1  10      445.13      459.86     26.07 o
   6   1  10      622.56      681.30     36.05 o
   7   1  10      358.59      406.15     16.47 o
   8   1  10       48.17       48.11      9.06 o
  -8   2  10      242.93      238.22     26.86 o
  -7   2  10      458.13      429.61     11.51 o
  -6   2  10      988.17      981.36     60.00 o
  -5   2  10     1207.86     1182.53     25.60 o
  -4   2  10     3133.87     2957.67     85.42 o
  -3   2  10     4114.85     3981.50     74.42 o
  -2   2  10      896.45      865.78     14.34 o
  -1   2  10     1275.74     1227.88     15.94 o
   0   2  10      783.71      763.69     18.41 o
   1   2  10      362.18      371.24     13.07 o
   2   2  10      691.78      701.80     17.40 o
   3   2  10     1025.40     1025.40     25.11 o
   4   2  10     2601.60     2489.69     32.87 o
   5   2  10     1456.87     1351.67     24.95 o
   6   2  10      797.09      702.59     31.44 o
   7   2  10      446.66      458.79     44.92 o
   8   2  10      270.75      300.02     47.13 o
  -8   3  10        1.06        7.45      8.90 o
  -7   3  10       21.86       23.44      6.37 o
  -6   3  10       35.17       31.23      5.55 o
  -5   3  10       32.10       36.32      4.79 o
  -4   3  10      172.96      173.65      3.94 o
  -3   3  10       11.59        7.57      3.38 o
  -2   3  10        4.35        4.94      2.75 o
  -1   3  10        7.92        4.20      4.73 o
   0   3  10        0.03        4.90      4.65 o
   1   3  10       11.76        4.75      4.47 o
   2   3  10        1.75       -1.82      7.57 o
   3   3  10       10.26        8.89      5.29 o
   4   3  10        0.80        0.48      4.77 o
   5   3  10       90.07       89.75     10.00 o
   6   3  10       99.26       88.64      6.84 o
   7   3  10       16.93       30.99      9.90 o
  -7   4  10       70.89       60.69      6.81 o
  -6   4  10      346.92      347.86     23.48 o
  -5   4  10     1635.77     1744.86    113.84 o
  -4   4  10     2135.98     2318.55     51.63 o
  -3   4  10     3764.05     3936.20    126.00 o
  -2   4  10     1664.16     1756.80     35.45 o
  -1   4  10      951.75      951.52     19.45 o
   0   4  10      931.40      948.56     36.75 o
   1   4  10      415.36      411.88      9.46 o
   2   4  10     1066.35     1091.40     16.44 o
   3   4  10     2652.23     2454.31     45.81 o
   4   4  10     3238.43     3344.63     63.20 o
   5   4  10     1486.92     1368.39     15.90 o
   6   4  10     1108.64     1133.14    151.89 o
   7   4  10      243.74      267.58     51.87 o
  -7   5  10      119.00       83.16     11.44 o
  -6   5  10      268.65      276.17     21.22 o
  -5   5  10      193.34      192.78     16.24 o
  -4   5  10       95.98       71.34      7.63 o
  -3   5  10       17.26       26.32      5.66 o
  -2   5  10      339.22      350.73     49.33 o
  -1   5  10       40.11       36.17      5.20 o
   0   5  10       77.29       68.68      4.95 o
   1   5  10        3.79        5.92      5.04 o
   2   5  10      194.56      174.98     11.84 o
   3   5  10      201.80      190.74     21.96 o
   4   5  10       30.79       13.64      6.10 o
   5   5  10       56.07       47.66      7.07 o
   6   5  10      246.32      242.99     41.34 o
  -6   6  10      927.77     1004.66    184.99 o
  -5   6  10      534.47      559.70     64.71 o
  -4   6  10      224.86      221.24     42.62 o
  -3   6  10      252.89      235.03      9.02 o
  -2   6  10     1362.66     1403.37    146.36 o
  -1   6  10     5013.54     4983.07     96.98 o
   0   6  10     4104.14     4431.31    101.10 o
   1   6  10     4673.04     4916.32     72.79 o
   2   6  10     4413.93     4449.08     44.70 o
   3   6  10      937.79      918.34     33.18 o
   4   6  10      489.24      487.09     41.79 o
   5   6  10      368.68      384.90     16.99 o
   6   6  10      943.82     1128.48     26.56 o
  -5   7  10      545.41      530.69     70.30 o
  -4   7  10      205.70      204.40     51.05 o
  -3   7  10       19.62        9.64      8.54 o
  -2   7  10       38.89       35.87     12.19 o
  -1   7  10        0.00        0.41      6.54 o
   0   7  10       53.22       45.73      6.62 o
   1   7  10       61.25       58.32      6.30 o
   2   7  10      244.87      236.90     10.53 o
   3   7  10      187.15      177.88      8.85 o
   4   7  10        0.01        3.20      9.46 o
   5   7  10      245.25      273.38     16.43 o
  -4   8  10      726.59      782.26    116.67 o
  -3   8  10      478.44      503.36     70.79 o
  -2   8  10      198.48      206.24     42.45 o
  -1   8  10      226.81      182.48     14.35 o
   0   8  10       99.20       85.59      7.31 o
   1   8  10       27.62       23.24      7.33 o
   2   8  10       73.95       66.42      7.60 o
   3   8  10      126.16      116.46      9.77 o
   4   8  10      303.28      298.83     16.78 o
  -2   9  10      151.05      162.46     44.52 o
  -1   9  10       94.10      101.92      8.61 o
   0   9  10       13.70       14.34      8.63 o
   1   9  10       19.14       15.18      8.74 o
  -8   1  11     1003.71     1093.15     32.41 o
  -7   1  11      804.84      846.65     39.97 o
  -6   1  11     1131.88     1127.16     44.45 o
  -5   1  11      728.16      730.39     12.91 o
  -4   1  11      864.43      843.02     26.24 o
  -3   1  11     2126.75     2015.39     39.27 o
  -2   1  11     2868.41     2823.27     23.51 o
  -1   1  11     4387.88     4327.10     24.70 o
   0   1  11     5001.93     5082.31     59.64 o
   1   1  11     5501.33     5771.69    129.80 o
   2   1  11     1467.99     1565.02     49.67 o
   3   1  11      817.47      817.70     26.71 o
   4   1  11     2693.72     2771.52    135.47 o
   5   1  11     1108.18     1204.37     62.99 o
   6   1  11      842.39      804.42     12.72 o
   7   1  11     1121.13     1043.06     19.39 o
  -8   2  11       91.06       75.22     13.44 o
  -7   2  11      300.31      255.48     11.33 o
  -6   2  11      274.81      267.87     13.67 o
  -5   2  11      115.00      105.65      8.10 o
  -4   2  11        3.56        4.65      4.00 o
  -3   2  11      152.16      155.87      4.97 o
  -2   2  11      167.50      159.90      4.52 o
  -1   2  11      150.41      128.15      9.21 o
   0   2  11        5.67        3.56      5.04 o
   1   2  11      573.56      529.22     16.38 o
   2   2  11      533.07      481.38      7.91 o
   3   2  11      303.55      285.43     13.40 o
   4   2  11      646.05      571.29     12.43 o
   5   2  11      381.73      366.07     19.31 o
   6   2  11      768.83      724.23     26.38 o
   7   2  11      358.50      395.17     47.46 o
  -7   3  11      229.44      222.40     17.69 o
  -6   3  11     1496.54     1483.80     90.30 o
  -5   3  11     1701.10     1752.48     69.59 o
  -4   3  11     1832.39     1918.88     47.33 o
  -3   3  11     2047.92     2061.29     36.78 o
  -2   3  11      298.83      287.58     13.48 o
  -1   3  11        4.79        6.74      4.92 o
   0   3  11       53.64       42.99      4.95 o
   1   3  11      231.82      235.59     19.79 o
   2   3  11     1563.63     1540.79     46.79 o
   3   3  11     2073.33     2023.78     60.99 o
   4   3  11     1721.25     1598.19     31.51 o
   5   3  11      995.62      932.49     23.96 o
   6   3  11      741.76      632.70     12.42 o
   7   3  11      172.65      188.39     23.73 o
  -7   4  11      317.36      330.25     25.11 o
  -6   4  11      336.44      321.61     22.16 o
  -5   4  11      108.45      112.05     10.42 o
  -4   4  11      153.34      161.59      5.07 o
  -3   4  11        4.69       13.43      5.75 o
  -2   4  11      526.51      519.19     18.22 o
  -1   4  11       70.35       64.46      5.22 o
   0   4  11      116.89       98.36     13.84 o
   1   4  11      110.02      108.73      5.47 o
   2   4  11       21.67       17.28      8.35 o
   3   4  11       87.61       88.57      5.51 o
   4   4  11      673.06      682.93     27.33 o
   5   4  11     1040.45      991.35     46.96 o
   6   4  11      919.89      943.24     40.56 o
   7   4  11      157.66      143.46     16.09 o
  -6   5  11      554.68      583.62     86.71 o
  -5   5  11      553.09      561.24     63.27 o
  -4   5  11     1134.61     1165.15    193.83 o
  -3   5  11     1555.20     1724.96     26.27 o
  -2   5  11     2846.16     2975.20    181.24 o
  -1   5  11     6392.76     7002.80    117.29 o
   0   5  11     4277.89     4565.18     50.58 o
   1   5  11     4120.61     4269.52     70.59 o
   2   5  11     2646.02     2605.33     64.07 o
   3   5  11     1207.28     1149.46     34.61 o
   4   5  11     1477.02     1529.88     82.73 o
   5   5  11      945.96      939.48    111.54 o
   6   5  11     1016.57     1009.24    120.21 o
  -6   6  11       69.87       71.98     10.85 o
  -5   6  11      100.48      105.93     13.19 o
  -4   6  11       72.90       55.72     17.97 o
  -3   6  11      125.48      131.12     13.06 o
  -2   6  11       59.58       46.00     14.32 o
  -1   6  11       11.58       14.62      6.47 o
   0   6  11       10.85        8.04      6.03 o
   1   6  11       42.36       33.56      6.14 o
   2   6  11       10.35       11.01      6.53 o
   3   6  11      187.69      208.62      6.75 o
   4   6  11      251.50      278.25     11.31 o
   5   6  11       41.16       32.93     14.60 o
  -5   7  11      456.18      489.35     77.42 o
  -4   7  11      185.67      176.08     38.54 o
  -3   7  11      267.63      268.69     44.25 o
  -2   7  11      644.50      627.77     67.11 o
  -1   7  11     1025.09      943.89     15.19 o
   0   7  11      636.72      642.81     21.66 o
   1   7  11      439.95      426.62     23.63 o
   2   7  11      216.41      210.49     10.67 o
   3   7  11      254.42      232.65     10.85 o
   4   7  11      236.08      221.32     35.57 o
  -3   8  11      387.13      434.88     92.13 o
  -2   8  11      259.88      275.32     23.21 o
  -1   8  11       70.88       68.70      9.49 o
   0   8  11        8.21        4.86      7.83 o
   1   8  11      270.74      260.85      8.10 o
   2   8  11      307.18      341.08      9.83 o
   3   8  11       20.78       17.48     10.94 o
  -8   0  12     1156.77     1239.80     26.69 o
  -7   0  12      732.70      781.13     20.50 o
  -6   0  12      567.24      578.27     46.79 o
  -5   0  12      923.03      940.97     39.66 o
  -4   0  12     2785.25     2789.84     20.14 o
  -3   0  12     5447.79     5374.43    115.28 o
  -2   0  12     7517.66     7278.60    216.40 o
  -1   0  12     8021.00     8035.41    168.82 o
   0   0  12     6686.99     6677.40    164.32 o
   1   0  12     3549.69     3599.90    127.35 o
   2   0  12     1086.43     1128.21     78.93 o
   3   0  12     2312.01     2598.42     67.29 o
   4   0  12      658.09      746.23     14.45 o
   5   0  12      391.68      453.61     12.96 o
   6   0  12     2374.13     2834.31     30.47 o
  -7   1  12      893.05      943.16     35.77 o
  -6   1  12      620.36      642.37     18.79 o
  -5   1  12      129.43      108.08      4.31 o
  -4   1  12      189.73      182.58      8.26 o
  -3   1  12      997.37      986.03     13.53 o
  -2   1  12      186.93      167.19     11.35 o
  -1   1  12       43.33       61.31      6.87 o
   0   1  12        0.57       13.44      4.74 o
   1   1  12      113.53      114.21      5.03 o
   2   1  12      269.17      281.45     11.68 o
   3   1  12     1079.11     1066.89     42.82 o
   4   1  12     1258.59     1196.58     42.01 o
   5   1  12     2561.22     2382.12     43.88 o
   6   1  12      815.38      786.23     33.79 o
   7   1  12        0.23        8.25      8.45 o
  -7   2  12      495.41      467.13     11.10 o
  -6   2  12      676.75      613.23     11.79 o
  -5   2  12      582.08      549.39     13.71 o
  -4   2  12     1628.01     1600.40     48.68 o
  -3   2  12      123.86      125.01      6.00 o
  -2   2  12        3.36        5.63      5.80 o
  -1   2  12      720.23      683.47     22.80 o
   0   2  12      210.75      203.14     13.57 o
   1   2  12      709.17      701.21     14.20 o
   2   2  12     1478.11     1489.38     43.50 o
   3   2  12     1908.80     1829.53     42.25 o
   4   2  12     1980.49     2021.69     86.78 o
   5   2  12     1133.19     1007.10     35.49 o
   6   2  12      743.98      679.14     11.03 o
   7   2  12      659.68      729.86    117.99 o
  -7   3  12        0.16        5.30     10.10 o
  -6   3  12        3.68        2.25      7.17 o
  -5   3  12      135.89      133.84      6.57 o
  -4   3  12       80.91       87.35      4.43 o
  -3   3  12       31.79       29.12      4.22 o
  -2   3  12      117.27      112.92      9.92 o
  -1   3  12       13.14       11.74      4.61 o
   0   3  12      445.48      431.38     11.32 o
   1   3  12      259.35      228.21      7.31 o
   2   3  12      181.17      179.10      6.63 o
   3   3  12      253.38      239.31     15.53 o
   4   3  12      201.73      184.09     10.02 o
   5   3  12      128.54      112.88      6.46 o
   6   3  12       54.24       42.19      8.10 o
  -7   4  12      611.39      608.13     18.72 o
  -6   4  12     1121.38     1318.53     69.70 o
  -5   4  12     1511.49     1701.40    217.21 o
  -4   4  12     1476.24     1641.48     35.08 o
  -3   4  12     1120.32     1118.26     46.76 o
  -2   4  12     1758.26     1813.51     32.86 o
  -1   4  12     2206.53     2187.16     59.26 o
   0   4  12     2044.36     2110.84     55.01 o
   1   4  12     3063.27     2991.94     66.92 o
   2   4  12     2169.37     2196.69     33.23 o
   3   4  12     2091.79     2157.72     40.04 o
   4   4  12     1437.26     1558.76     42.05 o
   5   4  12      718.46      696.36     81.27 o
   6   4  12      535.28      532.02     64.30 o
  -6   5  12      178.28      200.99     39.68 o
  -5   5  12       36.68       26.55      9.54 o
  -4   5  12      579.03      587.58     75.80 o
  -3   5  12     1091.34     1226.43     15.50 o
  -2   5  12      142.71      120.78     13.48 o
  -1   5  12       20.28       23.97      6.10 o
   0   5  12      130.61      125.52      6.27 o
   1   5  12      373.98      335.20      9.42 o
   2   5  12      251.65      230.36     11.80 o
   3   5  12        7.70        1.00      6.53 o
   4   5  12      308.37      293.92      9.37 o
   5   5  12      309.64      332.08     52.99 o
   6   5  12       35.32       36.99     16.46 o
  -5   6  12       70.90       54.37     13.05 o
  -4   6  12      285.80      259.62     12.44 o
  -3   6  12     1681.56     1740.57    177.63 o
  -2   6  12     2790.72     2905.40    334.46 o
  -1   6  12     2199.33     2543.90     23.41 o
   0   6  12     1270.08     1304.84     33.78 o
   1   6  12     1245.11     1240.63     25.70 o
   2   6  12      397.63      372.30     19.64 o
   3   6  12      185.98      171.97     11.19 o
   4   6  12      179.12      160.37     23.94 o
   5   6  12      577.98      701.57     21.67 o
  -4   7  12      162.72      181.64     34.01 o
  -3   7  12      218.49      236.35     39.56 o
  -2   7  12       62.76       69.74     17.56 o
  -1   7  12        0.04        3.51      7.58 o
   0   7  12       30.71       32.26      7.37 o
   1   7  12        6.69        1.66      7.60 o
   2   7  12       40.85       47.30      7.73 o
   3   7  12       71.99       66.15     10.25 o
   4   7  12      255.49      227.23     10.75 o
  -2   8  12      159.11      151.93     27.01 o
  -1   8  12       74.46       65.85      8.56 o
   0   8  12       87.34       82.86      8.86 o
   1   8  12      686.55      635.64     37.52 o
   2   8  12      821.09      927.91     19.64 o
  -7   1  13      351.92      314.75      8.92 o
  -6   1  13      469.48      465.28     11.22 o
  -5   1  13      528.48      535.21      8.28 o
  -4   1  13     1891.40     1848.97     46.57 o
  -3   1  13     2255.09     2201.69     38.41 o
  -2   1  13     3060.56     3024.73     39.59 o
  -1   1  13     3788.11     3802.50     61.66 o
   0   1  13     2366.99     2398.02     42.31 o
   1   1  13      767.66      799.18     20.89 o
   2   1  13      288.50      294.08      8.40 o
   3   1  13     1203.11     1292.72     44.63 o
   4   1  13      876.12      949.26     13.18 o
   5   1  13     1099.15     1201.31     55.47 o
   6   1  13     1330.75     1444.71     84.81 o
  -7   2  13       54.00       46.29     15.01 o
  -6   2  13        1.52        6.84      8.78 o
  -5   2  13      136.59      123.33      6.58 o
  -4   2  13      248.23      234.85      6.00 o
  -3   2  13       53.87       50.95      5.36 o
  -2   2  13      158.25      146.94      5.54 o
  -1   2  13       52.16       40.49      6.12 o
   0   2  13      159.20      135.56      7.30 o
   1   2  13        4.66        0.95      5.60 o
   2   2  13      732.92      686.11     33.96 o
   3   2  13      528.37      539.94     22.63 o
   4   2  13      343.17      343.60     20.75 o
   5   2  13      162.49      131.51      7.90 o
   6   2  13        2.30        8.53      6.77 o
  -7   3  13      885.56      855.71     77.52 o
  -6   3  13     1365.83     1538.11     86.57 o
  -5   3  13     1033.67     1052.13     52.19 o
  -4   3  13      512.80      516.41     17.55 o
  -3   3  13      111.35      109.80      6.04 o
  -2   3  13      110.13      113.41     10.22 o
  -1   3  13        1.45       13.59      6.27 o
   0   3  13      759.97      765.40     10.76 o
   1   3  13     4698.76     4833.69     61.51 o
   2   3  13     3769.65     3828.59     23.19 o
   3   3  13     4008.17     4197.91     98.03 o
   4   3  13     1809.87     1689.03     18.65 o
   5   3  13      397.63      347.89     22.13 o
   6   3  13      567.49      461.90     24.11 o
  -6   4  13        1.03       -1.07      9.99 o
  -5   4  13      176.35      193.20     35.51 o
  -4   4  13      326.19      347.71     19.09 o
  -3   4  13      180.75      173.79     19.67 o
  -2   4  13      242.22      249.42     15.58 o
  -1   4  13       25.86       23.56      5.96 o
   0   4  13       27.60       23.01      6.04 o
   1   4  13      171.85      170.00     14.27 o
   2   4  13      499.21      500.64     17.02 o
   3   4  13      735.11      721.05     34.64 o
   4   4  13     1192.50     1312.10     47.22 o
   5   4  13      252.26      277.97     24.60 o
   6   4  13       10.71        5.47     10.92 o
  -6   5  13      711.45      801.31    101.86 o
  -5   5  13      601.36      601.24     75.15 o
  -4   5  13     1834.55     1872.21    238.18 o
  -3   5  13     1957.39     2200.97     36.70 o
  -2   5  13     2369.20     2666.74     52.77 o
  -1   5  13     2828.83     3025.85     51.60 o
   0   5  13     1659.73     1666.71     58.13 o
   1   5  13      942.95      919.55     33.34 o
   2   5  13      394.91      380.66     14.85 o
   3   5  13      336.38      321.40      8.36 o
   4   5  13      386.06      360.47     10.11 o
   5   5  13      617.68      622.37     51.45 o
  -5   6  13        0.01       -4.13     11.03 o
  -4   6  13       42.57       46.20     10.30 o
  -3   6  13        4.90       10.70     11.28 o
  -2   6  13       77.42       75.29      9.99 o
  -1   6  13      151.51      145.48      8.07 o
   0   6  13       53.73       50.53      7.06 o
   1   6  13      114.90       97.15      7.22 o
   2   6  13      244.99      244.10      7.92 o
   3   6  13      249.52      244.58      8.02 o
   4   6  13      170.96      168.57     14.69 o
  -3   7  13      535.21      597.12     65.12 o
  -2   7  13     1096.50     1221.73    146.50 o
  -1   7  13      715.33      765.24     31.61 o
   0   7  13      548.19      539.96     28.33 o
   1   7  13      467.35      501.19     21.61 o
   2   7  13      194.44      180.45      8.05 o
   3   7  13      516.36      443.60     28.21 o
  -1   8  13       81.04       79.52      9.22 o
   0   8  13      206.77      218.02     18.76 o
  -7   0  14       69.07       72.01     15.53 o
  -6   0  14        9.43       14.04      9.05 o
  -5   0  14      902.51      874.72     43.38 o
  -4   0  14     2061.67     2018.31     19.23 o
  -3   0  14     3156.05     3071.42     55.63 o
  -2   0  14     6083.14     6046.67    133.13 o
  -1   0  14     1716.86     1669.16     87.71 o
   0   0  14       56.78       49.68      8.07 o
   1   0  14       88.85       90.04      8.05 o
   2   0  14      204.28      228.35     18.48 o
   3   0  14      207.70      218.33     13.68 o
   4   0  14      375.47      364.37     15.78 o
   5   0  14     1924.33     2014.65     30.15 o
   6   0  14     1037.61     1032.03     23.05 o
  -7   1  14       23.77       24.97     10.90 o
  -6   1  14      100.71      112.65     19.63 o
  -5   1  14      267.86      280.68      6.37 o
  -4   1  14      143.43      136.47      5.77 o
  -3   1  14      199.59      197.08      7.99 o
  -2   1  14        0.17       -2.79      5.75 o
  -1   1  14      116.42      111.06      9.20 o
   0   1  14       33.40       33.72      6.49 o
   1   1  14      379.97      368.15     11.16 o
   2   1  14      281.20      282.92     10.05 o
   3   1  14      321.74      278.55     15.64 o
   4   1  14      392.42      404.53     30.01 o
   5   1  14       16.17       18.25      9.66 o
   6   1  14      201.63      187.33     10.41 o
  -6   2  14     1065.20     1174.12    147.29 o
  -5   2  14      972.91      975.73     31.99 o
  -4   2  14      613.95      645.10     24.03 o
  -3   2  14      117.89      125.28      6.22 o
  -2   2  14      741.33      779.91      9.49 o
  -1   2  14     1659.41     1750.39     61.45 o
   0   2  14     2162.45     2232.25     49.57 o
   1   2  14     2716.79     2822.04     37.25 o
   2   2  14     3162.24     3338.95     55.85 o
   3   2  14     2534.40     2588.70     68.19 o
   4   2  14      945.38      881.31     14.76 o
   5   2  14     1213.96     1219.50     59.94 o
   6   2  14      851.62      863.93     79.76 o
  -6   3  14       23.17       20.28     10.08 o
  -5   3  14        0.89        8.30      9.18 o
  -4   3  14       51.83       42.20      6.03 o
  -3   3  14       19.06       18.78      5.84 o
  -2   3  14       19.80       10.78      6.51 o
  -1   3  14       89.21       87.57     10.19 o
   0   3  14      101.40       90.51      5.52 o
   1   3  14       23.39       20.76      8.84 o
   2   3  14       14.32        3.06      7.68 o
   3   3  14      141.45      131.43      7.25 o
   4   3  14        3.83        2.12      7.30 o
   5   3  14        2.61        4.88      8.30 o
  -6   4  14      950.50     1094.10    151.10 o
  -5   4  14     1174.65     1285.28    116.44 o
  -4   4  14      534.89      614.81     22.00 o
  -3   4  14      253.33      239.49      8.40 o
  -2   4  14      676.69      710.67     23.06 o
  -1   4  14      645.42      666.14     31.10 o
   0   4  14     2143.97     2115.40     40.93 o
   1   4  14     2374.21     2339.90     31.94 o
   2   4  14     1357.86     1368.86     35.57 o
   3   4  14     1567.84     1559.04     26.63 o
   4   4  14      471.41      443.49     20.05 o
   5   4  14      297.70      327.32     59.61 o
  -5   5  14      272.07      276.62     24.42 o
  -4   5  14      467.47      502.32     81.98 o
  -3   5  14        0.92        1.11      7.52 o
  -2   5  14       34.03       29.61      8.58 o
  -1   5  14        6.15       10.10      7.01 o
   0   5  14        1.40        0.16      6.94 o
   1   5  14       31.88       25.85      7.52 o
   2   5  14       96.84       77.94      8.29 o
   3   5  14      316.90      333.04     11.53 o
   4   5  14      223.51      237.40      8.66 o
  -4   6  14     1729.06     1928.13    261.74 o
  -3   6  14     2489.60     2655.68    286.72 o
  -2   6  14     1888.33     2282.63     38.55 o
  -1   6  14      674.01      695.35     20.72 o
   0   6  14      177.46      155.92     12.50 o
   1   6  14       87.59       80.23      7.91 o
   2   6  14       71.94       66.95      8.01 o
   3   6  14      217.18      219.18     10.08 o
  -2   7  14       45.43       45.05     17.79 o
  -1   7  14       11.44       26.52      9.36 o
   0   7  14        5.68       14.69      8.37 o
   1   7  14      235.99      261.46     19.88 o
   2   7  14      155.51      146.28      9.07 o
  -6   1  15      645.58      632.67     21.63 o
  -5   1  15     1126.50     1120.16     27.21 o
  -4   1  15     1222.58     1156.10     21.07 o
  -3   1  15     1138.39     1168.78     29.68 o
  -2   1  15     1271.20     1288.88     40.12 o
  -1   1  15      641.09      633.99     30.21 o
   0   1  15      652.51      665.43     17.05 o
   1   1  15      522.08      528.16      9.29 o
   2   1  15      790.57      836.62     22.32 o
   3   1  15     1036.11     1049.73     40.77 o
   4   1  15      833.68      825.61     44.24 o
   5   1  15      900.13      868.97     52.22 o
  -6   2  15      335.24      349.66     24.50 o
  -5   2  15      436.07      409.53      9.02 o
  -4   2  15      220.58      178.87      9.29 o
  -3   2  15       15.75       13.09      6.18 o
  -2   2  15       59.66       59.53      6.07 o
  -1   2  15      279.87      276.54      8.48 o
   0   2  15       14.87       25.16      5.82 o
   1   2  15      243.18      237.15     13.33 o
   2   2  15      556.56      566.24     19.70 o
   3   2  15      492.41      520.15     24.95 o
   4   2  15        8.86        7.09      7.71 o
   5   2  15      299.93      287.52     25.44 o
  -6   3  15      332.96      365.25     37.18 o
  -5   3  15      173.96      177.71     24.75 o
  -4   3  15      236.06      217.84      7.85 o
  -3   3  15      641.76      657.35     20.47 o
  -2   3  15     1241.26     1236.48     44.96 o
  -1   3  15     1957.00     1994.00     64.72 o
   0   3  15     4461.13     4718.42     76.38 o
   1   3  15     3592.57     3840.94     72.01 o
   2   3  15     2978.44     3142.58     79.68 o
   3   3  15     1690.25     1700.97     60.81 o
   4   3  15      491.52      494.60     28.41 o
   5   3  15     1192.03     1305.15     67.61 o
  -5   4  15      415.20      435.85     40.19 o
  -4   4  15      143.35      137.70     10.89 o
  -3   4  15       42.13       37.50     10.82 o
  -2   4  15       12.11        8.77      7.39 o
  -1   4  15       12.58       13.67     10.59 o
   0   4  15        2.27       -1.19      7.35 o
   1   4  15      212.78      198.41     16.62 o
   2   4  15      488.32      476.92     26.60 o
   3   4  15      458.51      434.53     12.02 o
   4   4  15        3.07        4.01      8.65 o
  -4   5  15     1453.49     1541.02    142.30 o
  -3   5  15     1015.78     1183.57     22.03 o
  -2   5  15      764.07      853.00     41.37 o
  -1   5  15      419.29      443.04     22.72 o
   0   5  15      167.16      151.06     12.10 o
   1   5  15        1.82        3.79      7.79 o
   2   5  15       51.01       30.53      8.01 o
   3   5  15      313.72      294.79     17.75 o
   4   5  15      454.50      442.17     26.39 o
  -3   6  15       25.69       18.64     12.12 o
  -2   6  15      237.50      269.60     15.59 o
  -1   6  15      309.33      273.58     10.94 o
   0   6  15       65.15       59.40      8.50 o
   1   6  15       66.08       62.92      8.72 o
   2   6  15       11.83       12.24      9.04 o
  -6   0  16      704.37      662.06     19.65 o
  -5   0  16     1480.28     1526.01     18.53 o
  -4   0  16      875.28      864.38     20.56 o
  -3   0  16     1530.97     1541.69     59.81 o
  -2   0  16      379.53      361.68     19.78 o
  -1   0  16      440.24      400.00     14.00 o
   0   0  16        3.59        5.48      9.26 o
   1   0  16      115.54      124.04      9.38 o
   2   0  16      118.03      101.45      9.41 o
   3   0  16      540.76      479.13     13.51 o
   4   0  16     1117.28     1111.06    104.54 o
   5   0  16      738.20      746.11     15.62 o
  -5   1  16      364.02      384.47     12.09 o
  -4   1  16      133.35      114.55      6.80 o
  -3   1  16       13.05       11.70      6.51 o
  -2   1  16      218.18      209.88      7.11 o
  -1   1  16        0.32        5.79      9.20 o
   0   1  16      446.55      436.46      8.66 o
   1   1  16       88.95       80.03     10.70 o
   2   1  16       25.35       23.94      7.53 o
   3   1  16        0.02       -2.71      7.76 o
   4   1  16      352.70      341.68     13.35 o
   5   1  16      522.43      514.92     23.77 o
  -5   2  16      393.57      400.61     11.88 o
  -4   2  16      381.80      395.41     12.32 o
  -3   2  16     1146.94     1124.69     13.54 o
  -2   2  16     2031.42     2107.05     44.81 o
  -1   2  16     3005.72     3117.12     55.51 o
   0   2  16     3530.50     3842.87     46.08 o
   1   2  16     2939.53     3174.99     53.03 o
   2   2  16     2765.88     3020.33     50.39 o
   3   2  16     1059.97     1078.73     37.70 o
   4   2  16     1272.70     1248.19     58.39 o
   5   2  16     1377.08     1414.91     67.95 o
  -5   3  16      106.79       99.08     11.10 o
  -4   3  16        9.53        1.71      8.42 o
  -3   3  16       46.09       45.55      8.59 o
  -2   3  16      141.98      137.45      9.80 o
  -1   3  16       73.48       60.95      7.43 o
   0   3  16        4.42       20.91      6.42 o
   1   3  16        1.58       13.22      6.74 o
   2   3  16       22.58       16.01      7.58 o
   3   3  16       32.77       16.29      7.98 o
   4   3  16      143.27      139.63     10.40 o
  -4   4  16      220.62      214.57     17.86 o
  -3   4  16      391.36      350.34     17.40 o
  -2   4  16     1008.07     1083.84     33.81 o
  -1   4  16     1046.07     1058.83     29.75 o
   0   4  16     1106.59     1156.47     35.57 o
   1   4  16      583.96      586.16     10.80 o
   2   4  16      421.06      423.73     22.96 o
   3   4  16      172.66      159.39     10.16 o
  -3   5  16      399.89      458.22     22.99 o
  -2   5  16      291.20      270.45     11.22 o
  -1   5  16       30.20       26.77      8.64 o
   0   5  16        3.82        3.01      8.40 o
   1   5  16       57.72       58.65      8.53 o
   2   5  16      198.61      207.91     12.42 o
   3   5  16        0.27       -4.02      9.70 o
  -1   6  16       67.33       70.84     13.07 o
   0   6  16      152.63      110.47     11.14 o
   1   6  16      128.54      113.10     12.58 o
  -5   1  17      996.76     1013.39     29.16 o
  -4   1  17     1109.41     1163.90     21.59 o
  -3   1  17      784.13      806.84     15.70 o
  -2   1  17      159.91      162.87     12.59 o
  -1   1  17      308.25      305.36     12.18 o
   0   1  17      450.21      455.36     13.12 o
   1   1  17      389.50      363.53     13.51 o
   2   1  17     1501.93     1507.85     50.93 o
   3   1  17     1507.04     1624.92     23.42 o
   4   1  17     1165.55     1156.22     47.89 o
  -4   2  17       34.42       30.78      7.47 o
  -3   2  17      127.40      124.84      8.42 o
  -2   2  17        3.36        6.32      7.17 o
  -1   2  17       26.96       41.19      6.96 o
   0   2  17        1.33       25.92      8.19 o
   1   2  17        8.09       10.46      8.32 o
   2   2  17        3.65       13.31      8.33 o
   3   2  17      224.36      196.37     10.85 o
   4   2  17      443.79      413.36     26.44 o
  -4   3  17      260.59      290.32     23.97 o
  -3   3  17     1212.35     1186.98     14.85 o
  -2   3  17     2686.10     2673.08     62.64 o
  -1   3  17     3341.75     3685.56     72.15 o
   0   3  17     3268.85     3625.52     73.10 o
   1   3  17     1911.60     2086.41     36.37 o
   2   3  17      440.33      468.94      9.03 o
   3   3  17       58.18       68.99     12.03 o
  -3   4  17       41.01       51.23      7.97 o
  -2   4  17       12.84       18.56      8.86 o
  -1   4  17        2.58        4.07      8.90 o
   0   4  17        5.28        9.94      7.46 o
   1   4  17       41.78       35.22      7.53 o
   2   4  17        1.19        8.75      8.94 o
  -2   5  17       69.48       58.45     10.98 o
  -1   5  17      187.32      181.55      9.41 o
   0   5  17       96.65      104.87      8.76 o
   1   5  17       97.11       88.38      9.29 o
  -4   0  18      638.81      670.58     14.76 o
  -3   0  18      210.29      194.48     10.93 o
  -2   0  18        0.73       13.09     10.71 o
  -1   0  18      119.20      116.16     14.31 o
   0   0  18      828.21      918.18     75.80 o
   1   0  18     1560.95     1689.49    104.54 o
   2   0  18     1519.62     1558.05     83.91 o
   3   0  18     1232.72     1248.80     58.09 o
  -4   1  18      222.55      235.11      7.90 o
  -3   1  18      271.91      283.29     10.37 o
  -2   1  18       66.95       72.94      7.38 o
  -1   1  18       20.10       16.84      7.68 o
   0   1  18      113.18      104.27      7.67 o
   1   1  18        0.02        9.02      7.52 o
   2   1  18      184.71      201.47      9.51 o
   3   1  18      356.49      363.01     17.40 o
  -3   2  18     1519.90     1685.66     40.97 o
  -2   2  18     1134.95     1131.18     33.03 o
  -1   2  18     1738.06     1875.06     45.99 o
   0   2  18     1224.60     1307.71     45.41 o
   1   2  18      414.16      422.70     10.53 o
   2   2  18      388.03      386.06     27.75 o
   3   2  18      484.90      489.03     28.70 o
  -3   3  18       34.96       34.55      8.31 o
  -2   3  18        0.03       15.80      9.54 o
  -1   3  18       61.61       81.93      8.23 o
   0   3  18        1.64       13.82      9.12 o
   1   3  18        2.42       14.34      7.76 o
   2   3  18       60.31       78.68     13.56 o
  -1   4  18      799.57      873.55     34.02 o
   0   4  18      607.31      673.24     18.04 o
   1   4  18      503.66      521.41     23.21 o
  -2   1  19      472.99      502.82      9.98 o
  -1   1  19     1006.95     1121.61     52.76 o
   0   1  19      631.27      658.00     20.35 o
   1   1  19     1180.35     1244.58     49.63 o
  -2   2  19       11.36       16.64      8.57 o
  -1   2  19        3.94       18.33      8.47 o
   0   2  19        7.19        8.84     10.16 o
   1   2  19        0.13        7.81      9.58 o
 
